# Supplementary material for: The queenslandensis and the type Form of the Dengue Fever Mosquito (Aedes aegypti L.) Are Genomically Indistinguishable
Source: PLoS Negl Trop Dis. 2016 Nov 2;10(11):e0005096. doi: 10.1371/journal.pntd.0005096 (PMC5091912; doi:10.1371/journal.pntd.0005096)
Supplement: S1 File — FASTA file with mitochondrial sequences from Aedes aegypti (Hap1-24), the Liverpool strain, and three outgroups used in the RAxML phylogenetic reconstruction. Mitochondrial haplotypes were generated by concatenating 90 bp RAD sequences from: ND2 (1–90 bp), COXI (91–270 bp), ATP6 (271–450 bp), ND5 (451–630 bp), ND4 (631–720 bp), ND6 (721–810 bp), cytB (811–1080 bp), ND1 (1081–1170 bp). (TXT) [file pntd.0005096.s002.txt]

#S1_file_mitochondrial_haplotypes
>Hap1
AATTTACTTTCATTTATCCCCTTAATAAATGAAGGAAAAAAAAATCTAATAACTTCAGAAAGTAGTCTAAAATACTTTTTAACTCAAGCTCATGAGCTGTTCCTGAAGAGAGAGGAGGATAAACTGTTCACCCAGTTCCTGCTCCATTTTCTACTATTGAGCTTGATAATAGAAGAGTCACATGATACTTATTATGTAGTTGCCCATTTTCATTATGTTTTATCTATAGGAGCTGTATTTGCTATTATAGCAGGATTTATTCATTGATACCATGAAGGGTTTATAACTATTCCTGTTAATAAAGGGTATCAATGAATAAATCCTGCTATAATAGCAAATACAGCTCCTATAGATAAAACAAATTATATTAGCAGTTAATCGTACTGCTAAAGTTCCTGGTCGGATTACATTACTAATAGTTTCAATGCATACTATAAAAGGTATTAAAACAATTCTAAAAGATATAGTTCACCCCTTATCATTTAGTATATTCAATGTAGTTCTATTAAAATCCCCTGTTATTGAATAATAAACTAATCGAATTAATAAATAAACTCCAGCAGTTACTAATGTAGAAGAATGTACTAAAGCAGAAACAGGAGTCGGAGCTGCCATAGCTGCAGGTAATCAAATTAATAACGGCAACGAAGCCAGTAAAGTATAAAATAATAAATAAATCCCCGCCTGTAAACGTTCAGGTTGATACCCTCAACCTAAAATNNNNNNNNNNNNNNNNNNNNNNNNNNNNNNNNNNNNNNNNNNNNNNNNNNNNNNNNNNNNNNNNNNNNNNNNNNNNNNNNNNNNNNNNNNAATTTATGTCTAAATCATTACGAAAAACCCACCCTTTATTAAAAATAGCAAATAATGCTCTTGTCGATCTCCCGGCTCCTTCCAATATTTAATTCGTAGGAATCAACCATTATTAACATCACGATAAATGTGATTTACTCTATTAAAAGCTGTTTCAATATCAGCAGTATAGTGTATTGCNNNNNNNNNNNNNNNNNNNNNNNNNNNNNNNNNNNNNNNNNNNNNNNNNNNNNNNNNNNNNNNNNNNNNNNNNNNNNNNNNNNNNNNNNNAATTAAAGCAAATCCCCCTCTTCTATATTCTACATTAAATCCTGAAACTAACTCAGACTCCCCTTCAGCAAAATCAAAAGGAGTACGATT
>Hap2
NNNNNNNNNNNNNNNNNNNNNNNNNNNNNNNNNNNNNNNNNNNNNNNNNNNNNNNNNNNNNNNNNNNNNNNNNNNNNNNNNNNNNNNNNNCATGAGCTGTTCCTGAAGAGAGAGGAGGATAAACTGTTCACCCAGTTCCTGCTCCATTTTCTACTATTGAGCTTGATAATAGAAGAGTCACATGATACTTATTATGTAGTTGCCCATTTTCATTATGTTTTATCTATAGGAGCTGTATTTGCTATTATAGCAGGATTTATTCATTGATACCATGAAGGGTTTATAACTATTCCTGTTAATAAAGGGTATCAATGAATAAATCCTGCTATAATAGCAAATACAGCTCCTATAGATAAAACAAATTATATTAGCAGTTAATCGTACTGCTAAAGTTCCTGGTCGGATTACATTACTAATAGTTTCAATGCATACTATAAAAGGTATTAAAACAATTCTAAAAGATATAGTTCACCCCTTATCATTTAGTATATTCAATGTAGTTCTATTAAAATCCCCTGTTATTGAATAATAAACTAATCGNNNNNNNNNNNNNNNNNNNNNNNNNNNNNNNNNNNNNNNNNNNNNNNNNNNNNNNNNNNNNNNNNNNNNNNNNNNNNNNNNNNNNNNNNNNNNNNNNNNNNNNNNNNNNNNNNNNNNNNNNNNNNNNNNNNNNNNNNNNNNNNNNNNNNNNNNNNNNNNNNNNNNNNNNNNNNNNNNNNNNNNNNNNNNNNNNNNNNNNNNNNNNNNNNNNNNNNNNNNNNNNNNNNNNNNNNNNNNNNNNNNNNNNNNNNNNNNNNNNNNNNNNNNNNNAATTTATGTCTAAATCATTACGAAAAACCCACCCTTTATTAAAAATAGCAAATAATGCTCTTGTCGATCTCCCGGCTCCTTCCAATATTTAATTAGTAGGAATCAACCATTATTAACATCACGATAAATGTGATTTACTCTATTAAAAGCTGTTTCAATATCAGCAGAATAGTGTATTGCAATTTGAGGAGGATTCGCTGTTGATAATGCTACTTTAACTCGATTCTTTACATTTCATTTTATTTTACCTTTCATTGTATTAGCTTTAACAATTAAAGCAAATCCCCCTCTTCTATATTCTACATTAAATCCTGAAACTAACTCAGACTCCCCTTCAGCAAAATCAAAAGGAGTACGATT
>Hap3
AATTTACTTTCATTTATCCCCTTAATAAATGAAGGAAAAAAAAATCTAATAACTTCAGAAAGTAGTCTAAAATACTTTTTAACTCAAGCTCATGAGCTGTTCCTGAAGAGAGAGGAGGATAAACTGTTCACCCAGTTCCTGCTCCATTTTCTACTATTGAGCTTGATAATAGAAGAGTCACATGATACTTATTATGTAGTTGCCCATTTTCATTATGTTTTATCTATAGGAGCTGTATTTGCTATTATAGCAGGATTTATTCATTGATACCATGAAGGGTTTATAACTATTCCTGTTAATAAAGGGTATCAATGAATAAATCCTGCTATAATAGCAAATACAGCTCCTATAGATAAAACAAATTATATTAGCAGTTAATCGTACTGCTAAAGTTCCTGGTCGGATTACATTACTAATAGTTTCAATGCATACTATAAAAGGTATTAAAACAATTCTAAAAGATATAGTTCACCCCTTATCATTTAGTATATTCAATGTAGTTCTATTAAAATCCCCTGTTATTGAATAATAAACTAATCGAATTAATAAATAAACTCCAGCAGTTACTAATGTAGAAGAATGTACTAAAGCAGAAACAGGAGTCGGAGCTGCCATAGCTGCAGGTAATCAAATTAATAACGGCAACGAAGCCAGTAAAGTATAAAATAATAAATAAATCCCCGCCTGTAAACGTTCAGGTTGATACCCTCAACCTAAAATAATTTTTATAGGAGGAATATTAGTTTTATTCATTTATGTTACTTCTCTTTCATCTAATGAAATATTTTCATTATCTATAAAACTATTTTTAATTTATGTCTAAATCATTACGAAAAACCCACCCTTTATTAAAAATAGCAAATAATGCTCTTGTCGATCTCCCGGCTCCTTCCAATATTTNNNNNNNNNNNNNNNNNNNNNNNNNNNNNNNNNNNNNNNNNNNNNNNNNNNNNNNNNNNNNNNNNNNNNNNNNNNNNNNNNNNNNNNNNNAATTTGAGGAGGATTCGCTGTTGATAATGCTACTTTAACTCGATTCTTTACATTTCATTTTATTTTACCTTTCATTGTATTAGCTTTAACAATTAAAGCAAATCCCCCTCTTCTATATTCTACATTAAATCCTGAAACTAACTCAGACTCCCCTTCAGCAAAATCAAAAGGAGTACGATT
>Hap4
AATTTACTTTCATTTATCCCCTTAATAAATGAAGGAAAAAAAAATCTAATAACTTCAGAAAGTAGTCTAAAATACTTTTTAACTCAAGCTCATGAGCTGTTCCTGAAGAGAGAGGAGGATAAACTGTTCACCCAGTTCCTGCTCCATTTTCTACTATTGAGCTTGATAATAGAAGAGTCACATGATACTTATTATGTAGTTGCCCATTTTCATTATGTTTTATCTATAGGAGCTGTATTTGCTATTATAGCAGGATTTATTCATTGATACCATGAAGGGTTTATAACTATTCCTGTTAATAAAGGGTATCAATGAATAAATCCTGCTATAATAGCAAATACAGCTCCTATAGATAAAACAAATTATATTAGCAGTTAATCGTACTGCTAAAGTTCCTGGTCGGATTACATTACTAATAGTTTCAATGCATACTATAAAAGGTATTAAAACAATTCTAAAAGATATAGTTCACCCCTTATCATTTAGTATATTCAATGTAGTTCTATTAAAATCCCCTGTTATTGAATAATAAACTAATCGAATTAATAAATAAACTCCAGCAGTTACTAATGTAGAAGAATGTACTAAAGCAGAAACAGGAGTCGGAGCTGCCATAGCTGCAGGTAATCAAATTAATAACGGCAACGAAGCCAGTAAAGTATAAAATAATAAATAAATCCCCGCCTGTAAACGTTCAGGTTGATACCCTCAACCTAAAATAATTTTTATAGGAGGAATATTAGTTTTATTCATTTATGTTACTTCTCTTTCATCTAATGAAATATTTTCATTATCTATAAAACTATTTTTAATTTATGTCTAAATCATTACGAAAAACCCACCCTTTATTAAAAATAGCAAATAATGCTCTTGTCGATCTCCCGGCTCCTTCCAATATTTAATTCGTAGGAATCAACCATTATTAACATCACGATAAATGTGATTTACTCTATTAAAAGCTGTTTCAATATCAGCAGTATAGTGTATTGCAATTTGAGGAGGATTCGCTGTTGATAATGCTACTTTAACTCGATTCTTTACATTTCATTTTATTTTACCTTTCATTGTATTAGCTTTAACAATTAAAGCAAATCCCCCTCTTCTATATTCTACATTAAATCCTGAAACTAACTCAGACTCCCCTTCAGCAAAATCAAAAGGAGTACGATT
>Hap5
AATTTACTTTCATTTATCCCCTTAATAAATGAAGGAAAAAAAAATCTAATAACTTCAGAAAGTAGTCTAAAATACTTTTTAACTCAAGCTCATGAGCTGTTCCTGAAGAGAGAGGAGGATAAACTGTTCACCCAGTTCCTGCCCCATTTTCTACTATTGAGCTTGATAATAGAAGAGTCACATGATACTTATTATGTAGTTGCCCATTTTCATTATGTTTTATCTATAGGAGCTGTATTTGCTATTATAGCAGGATTTATTCATTGATACCATGAAGGGTTTATAACTATTCCTGTTAATAAAGGGTATCAATGAATAAATCCTGCTATAATAGCAAATACAGCTCCTATAGATAAAACAAATTATATTAGCAGTTAATCGTACTGCTAAAGTTCCTGGTCGGATTACATTACTAATAGTTTCAATGCATACTATAAAAGGTATTAAAACAATTCTAAAAGATATAGTTCACCCCTTATCATTTAGTATATTCAATGTAGTTCTATTAAAATCCCCTGTTATTGAATAATAAACTAATCGAATTAATAAATAAACTCCAGCAGTTACTAATGTAGAAGAATGTACTAAAGCAGAAACAGGAGTCGGAGCTGCCATAGCTGCGGGTAATCAAATTAATAACGGCAACGAAGCCAGTAAAGTATAAAATAATAAATAAATCCCCGCCTGTAAACGTTCAGGTTGATACCCTCAACCTAAAATAATTTTTATAGGAGGAATATTAGTTTTATTCATTTATGTTACTTCTCTTTCATCTAATGAAATATTTTCATTATCTATAAAACTATTTTTAATTTATGTCTAAATCATTACGAAAAACCCACCCTTTATTAAAAATAGCAAATAATGCTCTTGTCGATCTCCCGGCTCCTTCCAATATTTAATTCGTAGGAATCAACCATTATTAACATCACGATAAATGTGATTTACTCTATTAAAAGCTGTTTCAATATCAGCAGTATAGTGTATTGCAATTTGAGGAGGATTCGCTGTTGATAATGCTACTTTAACTCGATTCTTTACATTTCATTTTATTTTACCTTTCATTGTATTAGCTTTAACAATTAAAGCAAATCCCCCTCTTCTATATTCTACATTAAATCCTGAAACTAACTCAGACTCCCCTTCAGCAAAATCAAAAGGAGTACGATT
>Hap6
AATTTACTTTCATTTATCCCCTTAATAAATGAAGGAAAAAAAAATCTAATAACTTCAGAAAGTAGTCTAAAATACTTTTTAACTCAAGCTCATGAGCTGTTCCTGAAGAGAGAGGAGGATAAACTGTTCACCCAGTTCCTGCCCCATTTTCTACTATTGAGCTTGATAATAGAAGAGTCACATGATACTTATTATGTAGTTGCCCATTTTCATTATGTTTTATCTATAGGAGCTGTATTTGCTATTATAGCAGGATTTATTCATTGATACCATGAAGGGTTTATAACTATTCCTGTTAATAAAGGGTATCAATGAATAAATCCTGCTATAATAGCAAATACAGCTCCTATAGATAAAACAAATTATATTAGCAGTTAATCGTACTGCTAAAGTTCCTGGTCGGATTACATTACTAATAGTTTCAATGCATACTATAAAAGGTATTAAAACAATTCTAAAAGATATAGTTCACCCCTTATCATTTAGTATATTCAATGTAGTTCTATTAAAATCCCCTGTTATTGAATAATAAACTAATCGAATTAATAAATAAACTCCAGCAGTTACTAATGTAGAAGAATGTACTAAAGCAGAAACAGGAGTCGGAGCTGCCATAGCTGCAGGTAATCAAATTAATAACGGCAACGAAGCCAGTAAAGTATAAAATAATAAATAAATCCCCGCCTGTAAACGTTCAGGTTGATACCCTCAACCTAAAATAATTTTTATAGGAGGAATATTAGTTTTATTCATTTATGTTACTTCTCTTTCATCTAATGAAATATTTTCATTATCTATAAAACTATTTTTAATTTATGTCTAAATCATTACGAAAAACCCACCCTTTATTAAAAATAGCAAATAATGCTCTTGTCGATCTCCCGGCTCCTTCCAATATTTAATTCGTAGGAATCAACCATTATTAACATCACGATAAATGTGATTTACTCTATTAAAAGCTGTTTCAATATCAGCAGTATAGTGTATTGCAATTTGAGGAGGATTCGCTGTTGATAATGCTACTTTAACTCGATTCTTTACATTTCATTTTATTTTACCTTTCATTGTATTAGCTTTAACAATTAAAGCAAATCCCCCTCTTCTATATTCTACATTAAATCCTGAAACTAACTCAGACTCCCCTTCAGCAAAATCAAAAGGAGTACGATT
>Hap7
AATTTACTTTCATTTATCCCCTTAATAAATGAAGGAAAAAAAAATCTAATAACTTCAGAAAGTAGTCTAAAATACTTTTTAACTCAAGCTCATGAGCTGTTCCTGAAGAGAGAGGAGGATAAACTGTTCACCCAGTTCCTGCCCCATTTTCTACTATTGAGCTTGATAATAGAAGAGTCACATGATACTTATTATGTAGTTGCCCATTTTCATTATGTTTTATCTATAGGAGCTGTATTTGCTATTATAGCAGGATTTATTCATTGATACCATGAAGGGTTTATAACTATTCCTGTTAATAAAGGGTATCAATGAATAAATCCTGCTATAATAGCAAATACAGCTCCTATAGATAAAACAAATTATATTAGCAGTTAATCGTACTGCTAAAGTTCCTGGTCGGATTACATTACTAATAGTTTCAATGCATACTATAAAAGGTATTAAAACAATTCTAAAAGATATAGTTCACCCCTTATCATTTAGTATATTCAATGTAGTTCTATTAAAATCCCCTGTTATTGAATAATAAACTAATCGAATTAATAAATAAACTCCAGCAGTTACTAATGTAGAAGAATGTACTAAAGCAGAAACAGGAGTCGGAGCTGCCATAGCTGCAGGTAATCAAATTAATAACGGCAACGAAGCCAGTAAAGTATAAAATAATAAATAAATCCCCGCCTGTAAACGTTCAGGTTGATACCCTCAACCTAAAATAATTTTTATAGGAGGAATATTAGTTTTATTCATTTATGTTACTTCTCTTTCATCTAATGAAATATTTTCATTATCTATAAAACTATTTTTAATTTATGTCTAAATCATTACGAAAAACCCACCCTTTATTAAAAATAGCAAATAATGCTCTTGTCGATCTCCCGGCTCCTTCCAATATTTAATTCGTAGGAATCAACCATTATTAACATCACGATAAATGTGATTTACTCTATTAAAAGCTGTTTCAATATCAGCAGTATAGTGTATTGCNNNNNNNNNNNNNNNNNNNNNNNNNNNNNNNNNNNNNNNNNNNNNNNNNNNNNNNNNNNNNNNNNNNNNNNNNNNNNNNNNNNNNNNNNNAATTAAAGCAAATCCCCCTCTTCTATATTCTACATTAAATCCTGAAACTAACTCAGACTCCCCTTCAGCAAAATCAAAAGGAGTACGATT
>Hap8
AATTTACTTTCATTTATCCCCTTAATAAATGAAGGAAAAAAAAATCTAATAACTTCAGAAAGTAGTCTAAAATACTTTTTAACTCAAGCTCATGAGCTGTTCCTGAAGAGAGAGGAGGATAAACTGTTCACCCAGTTCCTGCCCCATTTTCTACTATTGAGCTTGATAATAGAAGAGTCACATGATACTTATTATGTAGTTGCCCATTTTCATTATGTTTTATCTATAGGAGCTGTATTTGCTATTATAGCAGGATTTATTCATTGATACCATGAAGGGTTTATAACTATTCCTGTTAATAAAGGGTATCAATGAATAAATCCTGCTATAATAGCAAATACAGCTCCTATAGATAAAACAAATTATATTAGCAGTTAATCGTACTGCTAAAGTTCCTGGTCGGATTACATTACTAATAGTTTCAATGCATACTATAAAAGGTATTAAAACAATTCTAAAAGATATAGTTCACCCCTTATCATTTAGTATATTCAATGTAGTTCTATTAAAATCCCCTGTTATTGAATAATAAACTAATCGAATTAATAAATAAACTCCAGCAGTTACTAATGTAGAAGAATGTACTAAAGCAGAAACAGGAGTCGGAGCTGCCATAGCTGCAGGTAATCAAATTAATAACGGCAACGAAGCCAGTAAAGTATAAAATAATAAATAAATCCCCGCCTGTAAACGTTCAGGTTGATACCCTCAACCTAAAATAATTTTTATAGGAGGAATATTAGTTTTATTCATTTATGTTACTTCTCTTTCATCTAATGAAATATTTTCATTATCTATAAAACTATTTTTAATTTATGTCTAAATCATTACGAAAAACCCACCCTTTATTAAAAATAGCAAATAATGCTCTTGTCGATCTCCCGGCTCCTTCCAATATTTNNNNNNNNNNNNNNNNNNNNNNNNNNNNNNNNNNNNNNNNNNNNNNNNNNNNNNNNNNNNNNNNNNNNNNNNNNNNNNNNNNNNNNNNNNAATTTGAGGAGGATTCGCTGTTGATAATGCTACTTTAACTCGATTCTTTACATTTCATTTTATTCTACCTTTCATTGTATTAGCTTTAACAATTAAAGCAAATCCCCCTCTTCTATATTCTACATTAAATCCTGAAACTAACTCAGACTCCCCTTCAGCAAAATCAAAAGGAGTACGATT
>Hap9
AATTTACTTTCATTTATCCCCTTAATAAATGAAGGTAAAAAAAATCTAATAACTTCAGAAAGTAGTCTAAAATATTTTTTAACTCAAGCTCATGAGCTGTTCCTGAAGAGAGAGGAGGATAAACTGTTCACCCAGTTCCTGCCCCATTTTCTACTATTGAGCTTGATAATAGAAGAGTCACATGATACTTATTACGTAGTTGCCCATTTTCATTACGTTTTATCTATAGGAGCTGTATTTGCTATTATAGCAGGATTTATTCATTGATACCATGAAGGGTTTATAACTATTCCTGTTAATAAAGGGTATCAATGAATAAATCCTGCTATAATAGCAAATACAGCTCCTATAGATAAAACGAATTATATTAGCAGTCAATCGTACTGCTAAAGTTCCTGGTCGGATTACATTACTAATAGTTTCAATGCATACTATAAAAGGTATTAAAACAATTCTAAAAGATATAGTTCACCCCTTATCATTTAACATATTCAATGTAGTTCTATTAAAATCCCCTGTTATTGAATAATAAACTAATCGAATTAATAAATAAACTCCAGCAGTTACTAATGTAGAAGAATGTACTAAAGCAGAAACAGGAGTCGGTGCTGCCATAGCTGCAGGTAATCAAATTAATAACGGCAACGAAGCCAGTAAAGTATAAAATAATAAATAAATCCCCGCCTGTAAACGTTCAGGTTGATATCCTCAACCTAAAATAATTTTTATAGGAGGAATATTAGTTTTATTCATTTATGTAACTTCTCTTTCATCTAATGAAATATTTTCATTATCTATAAAACTATTTTTAATTTATGTCTAAATCATTACGAAAAACCCACCCTTTATTAAAAATAGCAAATAATGCTCTTGTCGATCTCCCGGCTCCTTCCAATATTTAATTCGTAGGAATCAACCATTATTAACATCACGATAAATGTGATTTACTCTATTAAAAGCTGTTTCAATATCAGCAGTATAGTGTATTGCAATTTGAGGAGGATTCGCTGTTGATAATGCTACTTTAACTCGATTCTTTACCTTTCATTTTATTCTCCCTTTCATTGTATTAGCTTTAACAATTAAAGCAAATCCCCCTCTTCTATACTCTACATTAAATCCTGAAACTAACTCAGACTCCCCTTCAGCAAAATCAAAAGGAGTACGATT
>Hap10
AATTTACTTTCATTTATCCCCTTAATAAATGAAGGTAAAAAAAATCTAATAACTTCAGAAAGTAGTCTAAAATATTTTTTAACTCAAGCTCATGAGCTGTTCCTGAAGAGAGAGGAGGATAAACTGTTCACCCAGTTCCTGCCCCATTTTCTACTATTGAGCTTGATAATAGAAGAGTCACATGATACTTATTACGTAGTTGCCCATTTTCATTACGTTTTATCTATAGGAGCTGTATTTGCTATTATAGCAGGATTTATTCATTGATACCATGAAGGGTTTATAACTATTCCTGTTAATAAAGGGTATCAATGAATAAATCCTGCTATAATAGCAAATACAGCTCCTATAGATAAAACGAATTATATTAGCAGTCAATCGTACTGCTAAAGTTCCTGGTCGGATTACATTACTAATAGTTTCAATGCATACTATAAAAGGTATTAAAACAATTCTAAAAGATATAGTTCACCCCTTATCATTTAACATATTCAATGTAGTTCTATTAAAATCCCCTGTTATTGAATAATAAACTAATCGAATTAATAAATAAACTCCAGCAGTTACTAATGTAGAAGAATGTACTAAAGCAGAAACAGGAGTCGGTGCTGCCATAGCTGCAGGTAATCANNNNNNNNNNNNNNNNNNNNNNNNNNNNNNNNNNNNNNNNNNNNNNNNNNNNNNNNNNNNNNNNNNNNNNNNNNNNNNNNNNNNNNNNNNAATTTTTATAGGAGGAATATTAGTTTTATTCATTTATGTAACTTCTCTTTCATCTAATGAAATATTTTCATTATCTATAAAACTATTTTTAATTTATGTCTAAATCATTACGAAAAACCCACCCTTTATTAAAAATAGCAAATAATGCTCTTGTCGATCTCCCGGCTCCTTCCAATATTTAATTCGTAGGAATCAACCATTATTAACATCACGATAAATGTGATTTACTCTATTAAAAGCTGTTTCAATATCAGCAGTATAGTGTATTGCAATTTGAGGAGGATTCGCTGTTGATAATGCTACTTTAACTCGATTCTTTACCTTTCATTTTATTCTCCCTTTCATTGTATTAGCTTTAACAATTAAAGCAAATCCCCCTCTTCTATACTCTACATTAAATCCTGAAACTAACTCAGACTCCCCTTCAGCAAAATCAAAAGGAGTACGATT
>Hap11
AATTTACTTTCATTTATCCCCTTAATAAATGAAGGTAAAAAAAATCTAATAACTTCAGAAAGTAGTCTAAAATATTTTTTAACTCAAGCTCATGAGCTGTTCCTGAAGAGAGAGGAGGATAAACTGTTCACCCAGTTCCTGCCCCATTTTCTACTATTGAGCTTGATAATAGAAGAGTCACATGATACTTATTACGTAGTTGCCCATTTTCATTACGTTTTATCTATAGGAGCTGTATTTGCTATTATAGCAGGATTTATTCATTGATACCATGAAGGGTTTATAACTATTCCTGTTAATAAAGGGTATCAATGAATAAATCCTGCTATAATAGCAAATACAGCTCCTATAGATAAAACGAATTATATTAGCAGTCAATCGTACTGCTAAAGTTCCTGGTCGGATTACATTACTAATAGTTTCAATGCATACTATAAAAGGTATTAAAACAATTCTAAAAGATATAGTTCACCCCTTATCATTTAACATATTCAATGTAGTTCTATTAAAATCCCCTGTTATTGAATAATAAACTAATCGAATTAATAAATAAACCCCAGCAGTTACTAATGTAGAAGAATGTACTAAAGCAGAAACAGGAGTCGGTGCTGCCATAGCTGCAGGTAATCAAATTAATAACGGCAACGAAGCCAGTAAAGTATAAAATAATAAATAAATCCCCGCCTGTAAACGTTCAGGTTGATATCCTCAACCTAAAATAATTTTTATAGGAGGAATATTAGTTTTATTCATTTATGTAACTTCTCTTTCATCTAATGAAATATTTTCATTATCTATAAAACTATTTTTAATTTATGTCTAAATCATTACGAAAAACCCACCCTTTATTAAAAATAGCAAATAATGCTCTTGTCGATCTCCCGGCTCCTTCCAATATTTAATTCGTAAGAATCAACCATTATTAACATCACGATAAATGTGATTTACTCTATTAAAAGCTGTTTCAATATCAGCAGTATAGTGTATTGCAATTTGAGGAGGATTCGCTGTTGATAATGCTACTTTAACTCGATTCTTTACATTTCATTTTATTCTCCCTTTCATTGTATTAGCTTTAACAATTAAAGCAAATCCCCCTCTTCTATATTCTACATTAAATCCTGAAACTAACTCAGACTCCCCTTCAGCAAAATCAAAAGGGGTACGATT
>Hap12
AATTTACTTTCATTTATCCCCTTAATAAATGAAGGTAAAAAAAATCTAATAACTTCAGAAAGTAGTCTAAAATATTTTTTAACTCAAGCTCATGAGCTGTTCCTGAAGAGAGAGGAGGATAAACTGTTCACCCAGTTCCTGCCCCATTTTCTACTATTGAGCTTGATAATAGAAGAGTCACATGATACTTATTACGTAGTTGCCCATTTTCATTACGTTTTATCTATAGGAGCTGTATTTGCTATTATAGCAGGATTTATTCATTGATACCATGAAGGGTTTATAACTATTCCTGTTAATAAAGGGTATCAATGAATAAATCCTGCTATAATAGCAAATACAGCTCCTATAGATAAAACGAATTATATTAGCAGTCAATCGTACTGCTAAAGTTCCTGGTCGGATTACATTACTAATAGTTTCAATGCATACTATAAAAGGTATTAAAACAATTCTAAAAGATATAGTTCACCCCTTATCATTTAACATATTCAATGTAGTTCTATTAAAATCCCCTGTTATTGAATAATAAACTAATCGAATTAATAAATAAACTCCAGCAGTTACTAATGTAGAAGAATGTACTAAAGCAGAAACAGGAGTCGGTGCTGCCATAGCTGCAGGTAATCAAATTAATAACGGCAACGAAGCCAGTAAAGTATAAAATAATAAATAAATCCCCGCCTGTAAACGTTCAGGTTGATATCCTCAACCTAAAATAATTTTTATAGGAGGAATATTAGTTTTATTCATTTATGTAACTTCTCTTTCATCTAATGAAATATTTTCATTATCTATAAAACTATTTTTNNNNNNNNNNNNNNNNNNNNNNNNNNNNNNNNNNNNNNNNNNNNNNNNNNNNNNNNNNNNNNNNNNNNNNNNNNNNNNNNNNNNNNNNNNAATTCGTAGGAATCAACCATTATTAACATCACGATAAATGTGATTTACTCTATTAAAAGCTGTTTCAATATCAGCAGTATAGTGTATTGCAATTTGAGGAGGATTCGCTGTTGATAATGCTACTTTAACTCGATTCTTTACATTTCATTTTATTCTCCCTTTCATTGTATTAGCTTTAACAATTAAAGCAAATCCCCCTCTTCTATATTCTACATTAAATCCTGAAACTAACTCAGACTCCCCTTCAGCAAAATCAAAAGGGGTACGATT
>Hap13
AATTTACTTTCATTTATCCCCTTAATAAATGAAGGAAAAAAAAATCTAATAACTTCAGAAAGTAGTCTAAAATACTTTTTAACTCAAGCTCATGAGCTGTTCCTGAAGAGAGAGGAGGATAAACTGTTCACCCAGTTCCTGCCCCATTTTCTACTATTGAGCTTGATAATAGAAGAGTCACATGATACTTATTATGTAGTTGCCCATTTTCATTATGTTTTATCTATAGGAGCTGTATTTGCTATTATAGCAGGATTTATTCATTGATACCATGAAGGGTTTATAACTATTCCTGTTAATAAAGGGTATCAATGAATAAATCCTGCTATAATAGCAAATACAGCTCCTATAGATAAAACAAATTATATTAGCAGTTAATCGTACTGCTAAAGTTCCTGGTCGGATTACATTACTAATAGTTTCAATGCATACTATAAAAGGTATTAAAACAATTCTAAAAGATATAGTTCACCCCTTATCATTTAGTATATTCAATGTAGTTCTATTAAAATCCCCTGTTATTGAATAATAAACTAATCGAATTAATAAATAAACTCCAGCAGTTACTAATGTAGAAGAATGCACTAAAGCAGAAACAGGAGTCGGAGCTGCCATAGCTGCAGGTAATCANNNNNNNNNNNNNNNNNNNNNNNNNNNNNNNNNNNNNNNNNNNNNNNNNNNNNNNNNNNNNNNNNNNNNNNNNNNNNNNNNNNNNNNNNNAATTTTTATAGGAGGAATATTAGTTTTATTCATTTATGTTACTTCTCTTTCATCTAATGAAATATTTTCATTATCTATAAAACTATTTTTAATTTATGTCTAAATCATTACGAAAAACCCACCCTTTATTAAAAATAGCAAATAATGCTCTTGTCGATCTCCCGGCTCCTTCCAATATTTNNNNNNNNNNNNNNNNNNNNNNNNNNNNNNNNNNNNNNNNNNNNNNNNNNNNNNNNNNNNNNNNNNNNNNNNNNNNNNNNNNNNNNNNNNNNNNNNNNNNNNNNNNNNNNNNNNNNNNNNNNNNNNNNNNNNNNNNNNNNNNNNNNNNNNNNNNNNNNNNNNNNNNNNNNNNNNNNNNNNAATTAAAGCAAATCCCCCTCTTCTATATTCTACATTAAATCCTGAAACTAACTCAGACTCCCCTTCAGCAAAATCAAAAGGAGTACGATT
>Hap14
AATTTACTTTCATTTATCCCCTTAATAAATGAAGGAAAAAAAAATCTAATAACTTCAGAAAGTAGTCTAAAATACTTTTTAACTCAAGCTCATGAGCTGTTCCTGAAGAGAGAGGAGGATAAACTGTTCACCCAGTTCCTGCCCCATTTTCTACTATTGAGCTTGATAATAGAAGAGTCACATGATACTTATTATGTAGTTGCCCATTTTCATTATGTTTTATCTATAGGAGCTGTATTTGCTATTATAGCAGGATTTATTCATTGATACCATGAAGGGTTTATAACTATTCCTGTTAATAAAGGGTATCAATGAATAAATCCTGCTATAATAGCAAATACAGCTCCTATAGATAAAACAAATTATATTAGCAGTTAATCGTACTGCTAAAGTTCCTGGTCGGATTACATTACTAATAGTTTCAATGCATACTATAAAAGGTATTAAAACAATTCTAAAAGATATAGTTCACCCCTTATCATTTAGTATATTCAATGTAGTTCTATTAAAATCCCCTGTTATTGAATAATAAACTAATCGAATTAATAAATAAACTCCAGCAGTTACTAATGTAGAAGAATGCACTAAAGCAGAAACAGGAGTCGGAGCTGCCATAGCTGCAGGTAATCAAATTAATAACGGCAACGAAGCCAGTAAAGTATAAAATAATAAATAAATCCCCGCCTGTAAACGTTCAGGTTGATACCCTCAACCTAAAATAATTTTTATAGGAGGAATATTAGTTTTATTCATTTATGTTACTTCTCTTTCATCTAATGAAATATTTTCATTATCTATAAAACTATTTTTAATTTATGTCTAAATCATTACGAAAAACCCACCCTTTATTAAAAATAGCAAATAATGCTCTTGTCGATCTCCCAGCTCCTTCCAATATTTAATTCGTAGGAATCAACCATTATTAACATCACGATAAATGTGATTTACTCTATTAAAAGCTGTTTCAATATCAGCAGTATAGTGTATTGCAATTTGAGGAGGATTCGCTGTTGATAATGCTACTTTAACTCGATTCTTTACATTTCATTTTATTTTACCTTTCATTGTATTAGCTTTAACAATTAAAGCAAATCCCCCTCTTCTATATTCTACATTAAATCCTGAAACTAACTCAGACTCCCCTTCAGCAAAATCAAAAGGAGTACGATT
>Hap15
AATTTACTTTCATTTATCCCCTTAATAAATGAAGGAAAAAAAAATCTAATAACTTCAGAAAGTAGTCTAAAATACTTTTTAACTCAAGCTCATGAGCTGTTCCTGAAGAGAGAGGAGGATAAACTGTTCACCCAGTTCCTGCCCCATTTTCTACTATTGAGCTTGATAATAGAAGAGTCACATGATACTTATTATGTAGTTGCCCATTTTCATTATGTTTTATCTATAGGAGCTGTATTTGCTATTATAGCAGGATTTATTCATTGATACCATGAAGGGTTTATAACTATTCCTGTTAATAAAGGGTATCAATGAATAAATCCTGCTATAATAGCAAATACAGCTCCTATAGATAAAACAAATTATATTAGCAGTTAATCGTACTGCTAAAGTTCCTGGTCGGATTACATTACTAATAGTTTCAATGCATACTATAAAAGGTATTAAAACAATTCTAAAAGATATAGTTCACCCCTTATCATTTAGTATATTCAATGTAGTTCTATTAAAATCCCCTGTTATTGAATAATAAACTAATCGAATTAATAAATAAACTCCAGCAGTTACTAATGTAGAAGAATGTACTAAAGCAGAAACAGGAGTCGGAGCTGCCATAGCTGCAGGTAATCAAATTAATAACGGCAACGAAGCCAGTAAAGTATAAAATAATAAATAAATCCCCGCCTGTAAACGTTCAGGTTGATACCCTCAACCTAAAATAATTTTTATAGGAGGAATATTAGTTTTATTCATTTATGTTACTTCTCTTTCATCTAATGAAATATTTTCATTATCTATAAAACTATTTTTNNNNNNNNNNNNNNNNNNNNNNNNNNNNNNNNNNNNNNNNNNNNNNNNNNNNNNNNNNNNNNNNNNNNNNNNNNNNNNNNNNNNNNNNNNNNNNNNNNNNNNNNNNNNNNNNNNNNNNNNNNNNNNNNNNNNNNNNNNNNNNNNNNNNNNNNNNNNNNNNNNNNNNNNNNNNNNNNNNNNAATTTGAGGAGGATTCGCTGTTGATAATGCTACTTTAACTCGATTCTTTACATTTCATTTTATTTTACCTTTCATTGTATTAGCTTTAACAATTAAAGCAAATCCCCCTCTTCTATATTCTACATTAAATCCTGAAACTAACTCAGACTCCCCTTCAGCAAAATCAAAAGGAGTACGATT
>Hap16
AATTTACTTTCATTTATCCCCTTAATAAATGAAGGAAAAAAAAATCTAATAACTTCAGAAAGTAGTCTAAAATACTTTTTAACTCAAGCTCATGAGCTGTTCCTGAAGAGAGAGGAGGATAAACTGTTCACCCAGTTCCTGCCCCATTTTCTACTATTGAGCTTGATAATAGAAGAGTCACATGATACTTATTATGTAGTTGCCCATTTTCATTATGTTTTATCTATAGGAGCTGTATTTGCTATTATAGCAGGATTTATTCATTGATACCATGAAGGGTTTATAACTATTCCTGTTAATAAAGGGTATCAATGAATAAATCCTGCTATAATAGCAAATACAGCTCCTATAGATAAAACAAATTATATTAGCAGTTAATCGTACTGCTAAAGTTCCTGGTCGGATTACATTACTAATAGTTTCAATGCATACTATAAAAGGTATTAAAACAATTCTAAAAGATATAGTTCACCCCTTATCATTTAGTATATTCAATGTAGTTCTATTAAAATCCCCTGTTATTGAATAATAAACTAATCGAATTAATAAATAAACTCCAGCAGTTACTAATGTAGAAGAATGTACTAAAGCAGAAACAGGAGTCGGAGCTGCCATAGCTGCAGGTAATCAAATTAATAACGGCAACGAAGCCAGTAAAGTATAAAATAATAAATAAATCCCCGCCTGTAAACGTTCAGGTTGATACCCTCAACCTAAAATAATTTTTATAGGAGGAATATTAGTTTTATTCATTTATGTTACTTCTCTTTCATCTAATGAAATATTTTCATTATCTATAAAACTATTTTTAATTTATGTCTAAATCATTACGAAAAACCCACCCTTTATTAAAAATAGCAAATAATGCTCTTGTCGATCTCCCGGCTCCTTCCAATATTTGATTCGTAGGAATCAACCATTATTAACATCACGATAAATGTGATTTACTCTATTAAAAGCTGTTTCAATATCAGCAGTATAGTGTATTGCAATTTGAGGAGGATTCGCTGTTGATAATGCTACTTTAACTCGATTCTTTACATTTCATTTTATTTTACCTTTCATTGTATTAGCTTTAACAATTAAAGCAAATCCCCCTCTTCTATATTCTACATTAAATCCTGAAACTAACTCAGACTCCCCTTCAGCAAAATCAAAAGGAGTACGATT
>Hap17
NNNNNNNNNNNNNNNNNNNNNNNNNNNNNNNNNNNNNNNNNNNNNNNNNNNNNNNNNNNNNNNNNNNNNNNNNNNNNNNNNNNNNNNNNNCATGAGCTGTTCCTGAAGAGAGAGGAGGATAAACTGTTCACCCAGTTCCTGCCCCATTTTCTACTATTGAGCTTGATAATAGAAGAGTCACATGATACTTATTATGTAGTTGCCCATTTTCATTATGTTTTATCTATAGGAGCTGTATTTGCTATTATAGCAGGATTTATTCATTGATACCATGAAGGGTTTATAACTATTCCTGTTAATAAAGGGTATCAATGAATAAATCCTGCTATAATAGCAAATACAGCTCCTATAGATAAAACAAATTATATTAGCAGTTAATCGTACTGCTAAAGTTCCTGGTCGGATTACATTACTAATAGTTTCAATGCATACTATAAAAGGTATTAAAACAATTCTAAAAGATATAGTTCACCCCTTATCATTTAGTATATTCAATGTAGTTCTATTAAAATCCCCTGTTATTGAATAATAAACTAATCGAATTAATAAATAAACTCCAGCAGTTACTAATGTAGAAGAATGTACTAAAGCAGAAACAGGAGTCGGAGCTGCCATAGCTGCAGGTAATCAAATTAATAACGGCAACGAAGCCAGTAAAGTATAAAATAATAAATAAATCCCCGCCTGTAAACGTTCAGGTTGATACCCTCAACCTAAAATAATTTTTATAGGAGGAATATTAGTTTTATTCATTTATGTTACTTCTCTTTCATCTAATGAAATATTTTCATTATCTATAAAACTATTTTTNNNNNNNNNNNNNNNNNNNNNNNNNNNNNNNNNNNNNNNNNNNNNNNNNNNNNNNNNNNNNNNNNNNNNNNNNNNNNNNNNNNNNNNNNNNNNNNNNNNNNNNNNNNNNNNNNNNNNNNNNNNNNNNNNNNNNNNNNNNNNNNNNNNNNNNNNNNNNNNNNNNNNNNNNNNNNNNNNNNNNNNNNNNNNNNNNNNNNNNNNNNNNNNNNNNNNNNNNNNNNNNNNNNNNNNNNNNNNNNNNNNNNNNNNNNNNNNNNNNNNNNNNNNNNNAATTAAAGCAAATCCCCCTCTTCTATATTCTACATTAAATCCTGAAACTAACTCAGACTCCCCTTCAGCAAAATCAAAAGGAGTACGATT
>Hap18
AATTTACTTTCATTTATCCCCTTAATAAATGAAGGAAAAAAAAATCTAATAACTTCAGAAAGTAGTCTAAAATACTTTTTAACTCAAGCTCATGAGCTGTTCCTGAAGAGAGAGGAGGATAAACTGTTCACCCAGTTCCTGCCCCATTTTCTACTATTGAGCTTGATAATAGAAGAGTCACATGATACTTATTATGTAGTTGCCCATTTTCATTATGTTTTATCTATAGGAGCTGTATTTGCTATTATAGCAGGATTTATTCATTGATACCATGAAGGGTTTATAACTATTCCTGTTAATAAAGGGTATCAATGAATAAATCCTGCTATAATAGCAAATACAGCTCCTATAGATAAAACAAATTATATTAGCAGTTAATCGTACTGCTAAAGTTCCTGGTCGGATTACATTACTAATAGTTTCAATGCATACTATAAAAGGTATTAAAACAATTCTAAAAGATATAGTTCACCCCTTATCATTTAGTATATTCAATGTAGTTCTATTAAAATCCCCTGTTATTGAATAATAAACTAATCGAATTAATAAATAAACTCCAGCAGTTACTAATGTAGAAGAATGTACTAAAGCAGAAACAGGAGTCGGAGCTGCCATAGCTGCAGGTAATCANNNNNNNNNNNNNNNNNNNNNNNNNNNNNNNNNNNNNNNNNNNNNNNNNNNNNNNNNNNNNNNNNNNNNNNNNNNNNNNNNNNNNNNNNNAATTTTTATAGGAGGAATATTAGTTTTATTCATTTATGTTACTTCTCTTTCATCTAATGAAATATTTTCATTATCTATAAAACTATTTTTAATTTATGTCTAAATCATTACGAAAAACCCACCCTTTATTAAAAATAGCAAATAATGCTCTTGTCGATCTCCCGGCTCCTTCCAATATTTNNNNNNNNNNNNNNNNNNNNNNNNNNNNNNNNNNNNNNNNNNNNNNNNNNNNNNNNNNNNNNNNNNNNNNNNNNNNNNNNNNNNNNNNNNAATTTGAGGAGGATTCGCTGTTGATAATGCTACTTTAACTCGATTCTTTACATTTCATTTTATTTTACCTTTCATTGTATTAGCTTTAACAATTAAAGCAAATCCCCCTCTTCTATATTCTACATTAAATCCTGAAACTAACTCAGACTCCCCTTCAGCAAAATCAAAAGGAGTACGATT
>Hap19
AATTTACTTTCATTTATCCCCTTAATAAATGAAGGAAAAAAAAATCTAATAACTTCAGAAAGTAGTCTAAAATACTTTTTAACTCAAGCTCATGAGCTGTTCCTGAAGAGAGAGGAGGATACACTGTTCACCCAGTTCCTGCCCCATTTTCTACTATTGAGCTTGATAATAGAAGAGTCACATGATACTTATTATGTAGTTGCCCATTTTCATTATGTTTTATCTATAGGAGCTGTATTTGCTATTATAGCAGGATTTATTCATTGATACCATGAAGGGTTTATAACTATTCCTGTTAATAAAGGGTATCAATGAATAAATCCTGCTATAATAGCAAATACAGCTCCTATAGATAAAACAAATTATATTAGCAGTTAATCGTACTGCTAAAGTTCCTGGTCGGATTACATTACTAATAGTTTCAATGCATACTATAAAAGGTATTAAAACAATTCTAAAAGATATAGTTCACCCCTTATCATTTAGTATATTCAATGTAGTTCTATTAAAATCCCCTGTTATTGAATAATAAACTAATCGAATTAATAAATAAACTCCAGCAGTTACTAATGTAGAAGAATGTACTAAAGCAGAAACAGGAGTCGGAGCTGCCATAGCTGCAGGTAATCAAATTAATAACGGCAACGAAGCCAGTAAAGTATAAAATAATAAATAAATCCCCGCCTGTAAACGTTCAGGTTGATACCCTCAACCTAAAATAATTTTTATAGGAGGAATATTAGTTTTATTCATTTATGTTACTTCTCTTTCATCTAATGAAATATTTTCATTATCTATAAAACTATTTTTAATTTATGTCTAAATCATTACGAAAAACCCACCCTTTATTAAAAATAGCAAATAATGCTCTTGTCGATCTCCCGGCTCCTTCCAATATTTAATTCGTAGGAATCAACCATTATTAACATCACGATAAATGTGATTTACTCTATTAAAAGCTGTTTCAATATCAGCAGTATAGTGTATTGCAATTTGAGGAGGATTCGCTGTTGATAATGCTACTTTAACTCGATTCTTTACATTTCATTTTATTTTACCTTTCATTGTATTAGCTTTAACAATTAAAGCAAATCCCCCTCTTCTATATTCTACATTAAATCCTGAAACTAACTCAGACTCCCCTTCAGCAAAATCAAAAGGAGTACGATT
>Hap20
AATTTACTTTCATTTATCCCCTTAATAAATGAAGGAAAAAAAAATCTAATAACTTCAGAAAGTAGTCTAAAATACTTTTTAACTCAAGCTCATGAGCTGTTCCTGAAGAGAGAGGAGGATACACTGTTCACCCAGTTCCTGCCCCATTTTCTACTATTGAGCTTGATAATAGAAGAGTCACATGATACTTATTATGTAGTTGCCCATTTTCATTATGTTTTATCTATAGGAGCTGTATTTGCTATTATAGCAGGATTTATTCATTGATACCATGAAGGGTTTATAACTATTCCTGTTAATAAAGGGTATCAATGAATAAATCCTGCTATAATAGCAAATACAGCTCCTATAGATAAAACAAATTATATTAGCAGTTAATCGTACTGCTAAAGTTCCTGGTCGGATTACATTACTAATAGTTTCAATGCATACTATAAAAGGTATTAAAACAATTCTAAAAGATATAGTTCACCCCTTATCATTTAGTATATTCAATGTAGTTCTATTAAAATCCCCTGTTATTGAATAATAAACTAATCGNNNNNNNNNNNNNNNNNNNNNNNNNNNNNNNNNNNNNNNNNNNNNNNNNNNNNNNNNNNNNNNNNNNNNNNNNNNNNNNNNNNNNNNNNNAATTAATAACGGCAACGAAGCCAGTAAAGTATAAAATAATAAATAAATCCCCGCCTGTAAACGTTCAGGTTGATACCCTCAACCTAAAATAATTTTTATAGGAGGAATATTAGTTTTATTCATTTATGTTACTTCTCTTTCATCTAATGAAATATTTTCATTATCTATAAAACTATTTTTAATTTATGTCTAAATCATTACGAAAAACCCACCCTTTATTAAAAATAGCAAATAATGCTCTTGTCGATCTCCCGGCTCCTTCCAATATTTAATTCGTAGGAATCAACCATTATTAACATCACGATAAATGTGATTTACTCTATTAAAAGCTGTTTCAATATCAGCAGTATAGTGTATTGCAATTTGAGGAGGATTCGCTGTTGATAATGCTACTTTAACTCGATTCTTTACATTTCATTTTATTTTACCTTTCATTGTATTAGCTTTAACAATTAAAGCAAATCCCCCTCTTCTATATTCTACATTAAATCCTGAAACTAACTCAGACTCCCCTTCAGCAAAATCAAAAGGAGTACGATT
>Hap21
AATTTACTTTCATTTATCCCCTTAATAAATGAAGGAAAAAAAAATCTAATAACTTCAGAAAGTAGTCTAAAATACTTTTTAACTCAAGCTCATGAGCTGTTCCTGAAGAGAGAGGAGGATAAACTGTTCACCCAGTTCCTGCCCCATTTTCTACTATTGAGCTTGATAATAGAAGAGTCACATGATACTTATTATGTAGTTGCCCATTTTCATTATGTTTTATCTATAGGAGCTGTATTTGCTATTATAGCAGGATTTATTCATTGATACCATGAAGGGTTTATAACTATTCCTGTTAATAAAGGGTATCAATGAATAAATCCTGCTATAATAGCAAATACAGCTCCTATAGATAAAACAAATTATATTAGCAGTTAATCGTACTGCTAAAGTTCCTGGTCGGATTACATTACTGATAGTTTCAATGCATACTATAAAAGGTATTAAAACAATTCTAAAAGATATAGTTCACCCCTTATCATTTAGTATATTCAATGTAGTTCTATTAAAATCCCCTGTTATTGAATAATAAACTAATCGAATTAATAAATAAACTCCAGCAGTTACTAATGTAGAAGAATGTACTAAGGCAGAAACAGGAGTCGGAGCTGCCATAGCTGCAGGTAATCAAATTAATAACGGCAACGAAGCCAGTAAAGTATAAAATAATAAATAAATCCCCGCCTGTAAACGTTCAGGTTGATACCCTCAACCTAAAATAATTTTTATAGGAGGAATATTAGTTTTATTCATTTATGTTACTTCTCTTTCATCTAATGAAATATTTTCATTATCTATAAAACTATTTTTAATTTATGTCTAAATCATTACGAAAAACCCACCCTTTATTAAAAATAGCAAATAATGCTCTTGTCGATCTCCCGGCTCCTTCCAATATTTAATTCGTAGGAATCAACCATTATTAACATCACGATAAATGTGATTTACTCTATTAAAAGCTGTTTCAATATCAGCAGTATAGTGTATTGCAATTTGAGGAGGATTCGCTGTTGATAATGCTACTTTAACTCGATTCTTTACATTTCATTTTATTTTACCTTTCATTGTATTAGCTTTAACAATTAAAGCAAATCCCCCTCTTCTATATTCTACATTAAATCCTGAAACTAACTCAGACTCCCCTTCAGCAAAATCAAAAGGAGTACGATT
>Hap22
AATTTACTTTCATTTATCCCCTTAATAAATGAAGGAAAAAAAAATCTAATAACTTCAGAAAGTAGTCTAAAATACTTTTTAACTCAAGCTCATGAGCTGTTCCTGAAGAGAGAGGAGGATAAACTGTTCACCCAGTTCCTGCCCCATTTTCTACTATTGAGCTTGATAATAGAAGAGTCACATGATACTTATTATGTAGTTGCCCATTTTCATTATGTTTTATCTATAGGAGCTGTATTTGCTATTATAGCAGGATTTATTCATTGATACCATGAAGGGTTTATAACTATTCCTGTTAATAAAGGGTATCAATGAATAAATCCTGCTATAATAGCAAATACAGCTCCTATAGATAAAACAAATTATATTAGCAGTTAATCGTACTGCTAAAGTTCCTGGTCGGATTACATTACTGATAGTTTCAATGCATACTATAAAAGGTATTAAAACAATTCTAAAAGATATAGTTCACCCCTTATCATTTAGTATATTCAATGTAGTTCTATTAAAATCCCCTGTTATTGAATAATAAACTAATCGAATTAATAAATAAACTCCAGCAGTTACTAATGTAGAAGAATGTACTAAAGCAGAAACAGGAGTCGGAGCTGCCATAGCTGCAGGTAATCAAATTAATAACGGCAACGAAGCCAGTAAAGTATAAAATAATAAATAAATCCCCGCCTGTAAACGTTCAGGTTGATACCCTCAACCTAAAATAATTTTTATAGGAGGAATATTAGTTTTATTCATTTATGTTACTTCTCTTTCATCTAATGAAATATTTTCATTATCTATAAAACTATTTTTAATTTATGTCTAAATCATTACGAAAAACCCACCCTTTATTAAAAATAGCAAATAATGCTCTTGTCGATCTCCCGGCTCCTTCCAATATTTAATTCGTAGGAATCAACCATTATTAACATCACGATAAATGTGATTTACTCTATTAAAAGCTGTTTCAATATCAGCAGTATAGTGTATTGCAATTTGAGGAGGATTCGCTGTTGATAATGCTACTTTAACTCGATTCTTTACATTTCATTTTATTTTACCTTTCATTGTATTAGCTTTAACAATTAAAGCAAATCCCCCTCTTCTATATTCTACATTAAATCCTGAAACTAACTCAGACTCCCCTTCAGCAAAATCAAAAGGAGTACGATT
>Hap23
AATTTACTTTCATTTATCCCCTTAATAAATGAAGGAAAAAAAAATCTAATAACTTCAGAAAGTAGTCTAAAATACTTTTTAACTCAAGCTCATGAGCTGTTCCTGAAGAGAGAGGAGGATAAACTGTTCACCCAGTTCCTGCCCCATTTTCTACTATTGAGCTTGATAATAGAAGAGTCACATGATACTTATTATGTAGTTGCCCATTTTCATTATGTTTTATCTATAGGAGCTGTATTTGCTATTATAGCAGGATTTATTCATTGATACCATGAAGGGTTTATAACTATTCCTGTTAATAAAGGGTATCAATGAATAAATCCTGCTATAATAGCAAATACAGCTCCTATAGATAAAACAAATTATATTAGCAGTTAATCGTACTGCTAAAGTTCCTGGTCGGATTACATTACTGATAGTTTCAATGCATACTATAAAAGGTATTAAAACAATTCTAAAAGATATAGTTCACCCCTTATCATTTAGTATATTCAATGTAGTTCTATTAAAATCCCCTGTTATTGAATAATAAACTAATCGAATTAATAAATAAACTCCAGCAGTTACTAATGTAGAAGAATGTACTAAAGCAGAAACAGGAGTCGGAGCTGCCATAGCTGCAGGTAATCAAATTAATAACGGCAACGAAGCCAGTAAAGTATAAAATAATAAATAAATCCCCGCCTGTAAACGTTCAGGTTGATACCCTCAACCTAAAATNNNNNNNNNNNNNNNNNNNNNNNNNNNNNNNNNNNNNNNNNNNNNNNNNNNNNNNNNNNNNNNNNNNNNNNNNNNNNNNNNNNNNNNNNNAATTTATGTCTAAATCATTACGAAAAACCCACCCTTTATTAAAAATAGCAAATAATGCTCTTGTCGATCTCCCGGCTCCTTCCAATATTTAATTCGTAGGAATCAACCATTATTAACATCACGATAAATGTGATTTACTCTATTAAAAGCTGTTTCAATATCAGCAGTATAGTGTATTGCNNNNNNNNNNNNNNNNNNNNNNNNNNNNNNNNNNNNNNNNNNNNNNNNNNNNNNNNNNNNNNNNNNNNNNNNNNNNNNNNNNNNNNNNNNAATTAAAGCAAATCCCCCTCTTCTATATTCTACATTAAATCCTGAAACTAACTCAGACTCCCCTTCAGCAAAATCAAAAGGAGTACGATT
>Hap24
AATTTACTTTCATTTATCCCCTTAATAAATGAAGGAAAAAAAAATCTAATAACTTCAGAAAGTAGTCTAAAATACTTTTTAACTCAAGCTCATGAGCTGTTCCTGAAGAGAGAGGAGGATAAACTGTTCACCCAGTTCCTGCCCCATTTTCTACTATTGAGCTTGATAATAGAAGAGTCACATGATACTTATTATGTAGTTGCCCATTTTCATTATGTTTTATCTATAGGAGCTGTATTTGCTATTATAGCAGGATTTATTCATTGATACCATGAAGGGTTTATAACTATTCCTGTTAATAAAGGGTATCAATGAATAAATCCTGCTATAATAGCAAATACAGCTCCTATAGATAAAACANNNNNNNNNNNNNNNNNNNNNNNNNNNNNNNNNNNNNNNNNNNNNNNNNNNNNNNNNNNNNNNNNNNNNNNNNNNNNNNNNNNNNNNNNNAATTCTAAAAGATATAGTTCACCCCTTATCATTTAGTATATTCAATGTAGTTCTATTAAAATCCCCTGTTATTGAATAATAAACTAATCGAATTAATAAATAAACTCCAGCAGTTACTAATGTAGAAGAATGTACTAAAGCAGAAACAGGAGTCGGAGCTGCCATAGCTGCAGGTAATCAAATTAATAACGGCAACGAAGCCAGTAAAGTATAAAATAATAAATAAATCCCCGCCTGTAAACGTTCAGGTTGATACCCTCAACCTAAAATAATTTTTATAGGAGGAATATTAGTTTTATTCATTTATGTTACTTCTCTTTCATCTAATGAAATATTTTCATTATCTATAAAACTATTTTTAATTTATGTCTAAATCATTACGAAAAACCCACCCTTTATTAAAAATAGCAAATAATGCTCTTGTCGATCTCCCGGCTCCTTCCAATATTTAATTCGTAGGAATCAACCATTATTAACATCACGATAAATGTGATTTACTCTATTAAAAGCTGTTTCAATATCAGCAGTATAGTGTATTGCAATTTGAGGAGGATTCGCTGTTGATAATGCTACTTTAACTCGATTCTTTACATTTCATTTTATTTTACCTTTCATTGTATTAGCTTTAACAATTAAAGCAAATCCCCCTCTTCTATATTCTACATTAAATCCTGAAACTAACTCAGACTCCCCTTCAGCAAAATCAAAAGGAGTACGATT
>Liverpool
AATTTACTTTCATTTATCCCCTTAATAAATGAAGGTaaaaaaaaTCTAATAACTTCAGAAAGTAGTCTAAAATATTTTTTAACTCAAGCTCATGAGCTGTTCCTGAAGAGAGAGGAGGATAAACTGTTCACCCAGTTCCTGCCCCATTTTCTACTATTGAGCTTGATAATAGAAGAGTCACATGATACTTATTACGTAGTTGCCCATTTTCATTACGTTTTATCTATAGGAGCTGTATTTGCTATTATAGCAGGATTTATTCATTGATACCATGAAGGGTTTATAACTATTCCTGTTAATAAAGGGTATCAATGAATAAATCCTGCTATAATAGCAAATACAGCTCCTATAGATAAAACAAATTATATTAGCAGTCAATCGTACTGCTAAAGTTCCTGGTCGGATTACATTACTAATAGTTTCAATGCATACTATAAAAGGTATTAAAACaaTTCTAAAAGATATAGTTCACCCCTTATCATTTAACATATTCAATGTAGTTCTATTAAAATCCCCTGTTATTGAATAATAAACTAATCGaattaataaataaaCTCCAGCAGTTACTAATGTAGAAGAATGTACTAAAGCAGAAACAGGAGTCGGTGCTGCCATAGCTGCAGGTAATCAAATTAATAACGGCAACGAAGCCAGTAAAGTATAAAATAATAAATAAATCCCCGCCTGTAAACGTTCAGGTTGATACCCTCAACCTAAAATaatttttataggaggaatattagttttattcatttatGTAACTTCTCTTTCATCTAATGAAATATTTTCATTATCTATAAAACtatttttAATTTATGTCTAAATCATTACGAAAAACCCACCCTTTATTAAAAATAGCAAATAATGCTCTTGTCGATCTCCCGGCTCCTTCCAATATTTAATTCGTAGGAATCAACCATTATTAACATCACGATAAATGTGATTTACTCTATTAAAAGCTGTTTCAATATCAGCAGTATAGTGTATTGCAATTTGAGGAGGATTCGCTGTTGATAATGCTACTTTAACTCGATTCTTTACATTTCATTTTATTCTCCCTTTCATTGTATTAGCTTTAACaaTTAAAGCAAATCCCCCTCTTCTATATTCTACATTAAATCCTGAAACTAACTCAGACTCCCCTTCAGCAAAATCAAAAGGGGTACGATT
>Ae.albopictus
AATTTACTTTCATTTATTCCCTTAATAAATGAAAGTaaaaaaaaTCTAATAACTTCAGAAAGTAGATTAAAATATTTTTTAGTTCAAGCNCATGAGCTGTTCCAGAAGAAAGAGGAGGATAAACCGTTCACCCTGTTCCAGCTCCGTTTTCTACTATAGAACTAGANNNNNNNNNNNNNNCACGATACATATTATGTAGTAGCCCATTTTCATTATGTATTATCTATAGGAGCAGTATTTGCTATTATAGCAGGATTTATTCATTGATANCATGAAGGATTTATAATTATTCCTGTTAATAATGGATATCAATGAATAAATCCTGCTATAATAGCAAATACTGCTCCTATAGATAATACAAATTATATTAGCTGTAAGCCGTACAGCTAAAGTTCCAGGACGAATTACATTTCTAATTGTTTTAATACAAACTATAAAAGGTATTANNNNAATTCTAAAAGATATAGTTCACCCTGCATCATTTAAAAAATGTAAAGTGCGTCTATTAAAATCACCAGTTATTGAATAATAAACTAAGCGAATTAATAAAATAACCCCTGCAGTTACTAAAGTAGAAGAATGAACTAAAGCAGAAACAGGAGTAGGAGCAGCTATAGCTGCAGGTAATCANNNNNNNNNNNNNNNNNNNNNNNNNNNNNNNNNNNNNNNNNNNNNNNNNNNNNNNNNNNNNNNNNNNNNNNNNNNNNNNNNNNNNNNNNNNNNttttaataggggaatattagttttattcatttatGTAACTTCTCTTTCATCTAATGAATTACTTACATTATCACtaaaaNNNNNNNNAATTAATGACTAAATCATTACGAAAAACTCACCCTTTATTAAAAATAGCTAACAATGCTTTAGTGGATTTACCTGCTCCTTCTAATATTTAATTCGTAAAAATCAACCATTATTTACATCTCGATAAATATGATTTACTCTATTAAAAGCAGTTTCAATATCTGCTGTATAATGTATTGCAATTTGAGGAGGATTTGCTGTTGATAATGCAACTTTAACCCGAattttttactttcattttattttaccttttattgtattagcattaacaattAAAGCAAATCCTCCTCTTCTATATTCTACATTAAATCCAGAAACTAATTCAGATTCTCCTTCAGCAAAATCAAAAGGAGTTCGATT
>Ae.vigilax
AATTTACTTTCATTTATTCCCTTAATAAATGAAGGTaaaaaaaaTTTAATAACTTCAGAAAGTAGATTAAaatattttttaactcaagctCATGAGCAGTTCCAGATGACAAAGGTGGATAAACTGTTCATCCTGTCCCAGACCCATTTTCTACTATNNNNNNNNNNNNNNNNNNNNNNNCATGATACTTATTATGTTGTAGCTCATTTCCATTATGTATTATCTATAGGAGCTGTATTTGCTATTATAGCAGGATTTATTCATTGATANCAAGAAGGGTTTATTACTAATCCTGTAAGTAAAGGGTATCAATGAATAAATCCTGCTATAATAGCAAATACAGCTCCTATAGATAATACAAATTATATTAGCAGTTAATCGGACGGCTAATGTTCCTGGTCGAATTACATTACTAATTGTTTCAATACATACTATAAAAGGTATTAATACaaTTCTGAAAGATATTGTTCAACCCTTATCATTTAATATATTTAAAGAAGTTCTATTAAAATCCCCAGTTATTGAATAAAAAACTAATCGaattaataaataaaCTCCTGCAGTTACTAATGTAGAAGAATGAACTAATGCAGAAACAGGAGTAGGAGCAGCTATTGCTGCGGGTAATCAaattaataaaggtaaagaagctaataaagtataaaataataaataaatTCCAGCTTGAAGACGTTCAGGTTGATACCCTCATCCtaaaatNNNNNNNNNNNNNNNNNNNNNNNNNNNNNNNNNNNNNNNNNNNNNNNNNNNNNNNNNNNNNNNNNNNNNNNNNNNNNNNNNNNNNNNNNNAATTAATGACTAAATCTTTACGAAAAACTCACCCTTTAATTAAAATTGCTAATAATGCTTTAGTAGATTTACCAGCACCTTCAAACATTTAATTCGTAAAAATCAACCATTATTTACATCTCGATAAATATGATTAACTCTATTAAAAGCTGTTTCAATATCAGCTGTATAATGTATTGCAATTTGAGGAGGATTTGCAGTAGATAATGCAACTTTAACTCGattttttacatttcattttattttaccatttattgttttagcattaacaatTAAAGCAAATCCTCCTCTTCTATATTCTACATTAAACCCAGATACTAATTCTGATTCACCTTCAGCAAAATCAAAAGGAGTTCGGTT
>Ae.notoscriptus
AATTTACTTTCATTTATTCCCTTAATAAATGAAAG---AAAAAATTTAATAACCTCAGAAAGAAGtttaaaatattttttaacccaagctCATGAGCAGTTCCAGATGAAAGAGGGGGATAAACAGTTCATCCAGTCCCAGATCCATTTTCTACTATACTACTTGAGAGTAGTAGGGTNNCATGACACTTATTATGTTGTAGCACATTTCCATTATGTTCTTTCTATGGGAGCTGTATTTGCTATTATAGCTGGATTTATTCACTGATANCATGAAGGATTTATAATTAATCCTGTTAATAAAGGATATCAGTGAATAAATCCAGCTATAATAGCAAATACAGCTCCCATAGANNNNNNNAATTATATTAGCGGTTAATCGTACAGCTAAAGTTCCAGGACGAATTACATTACTAATTGTTTCAATACATACTATAAAAGGTATTAATACaaTTCTAAAAGATATAATTCAACCCTTATCATTTAACATATTTAAAGAAGTTATATTAAAATCTCCAGTTATTGAATAATAAACTAATCGaattaataaataaaCTCCCGCTGTTACTAAAGTTGAAGAGTGAACTAATGCTGAAACTGGGGTTGGAGCTGCTATTGCAGCAGGTAATCAaattaataaaggtaaagaagctaataaagtataaaataataaataaatTCCTGCTTGTAATCGTTCAGGTTGATATCCTCAACCtaaaatNNNNNNNNNNNNNNNNNNNNNNNNNNNNNNNNNNNNNNNNNNNNNNNNNNNNNNNNNNNNNNNNNNNNNNNNNNNNNNNNNNNNNNNNNNAATTAATGACTAAATCTTTACGAAAAAATCACCCCTTATTAAAAATTGCAAACAATGCCCTAGTAGATTTACCTGCTCCTTCTAATATTTAATTCGTAAGAATCATCCATTATTTACATCTCGATAAATATGATTAACTCTATTAAAAGCTGTTTCAATGTCAGCCGTATAATGTATTGCAATTTGAGGAGGATTTGCTGTTGATAATGCAACTTTAACCCGAttttttacctttcattttattttaccttttattgtattagctttaacaatTAAAGCAAATCTTCCTCTTCTATATTCTACATTAAATCCAGAAACTAATTCAGATTCTCCTTCAGCAAAATCAAAGGGAGTTCGGTT
