# Supplementary material for: The queenslandensis and the type Form of the Dengue Fever Mosquito (Aedes aegypti L.) Are Genomically Indistinguishable
Source: PLoS Negl Trop Dis. 2016 Nov 2;10(11):e0005096. doi: 10.1371/journal.pntd.0005096 (PMC5091912; doi:10.1371/journal.pntd.0005096)
Supplement: S2 File — The number of base differences per site from between sequences are shown. The analysis involved 28 nucleotide sequences. All ambiguous positions were removed for each sequence pair. There were a total of 1170 positions in the final dataset. Evolutionary analyses were conducted in MEGA6. (TXT) [file pntd.0005096.s003.txt]

#S2_file_pairwise_relatedness
Ind1_haplotype	Ind2_haplotype	p-distance
QLDC Q 08	QLDC Q 09	0.000
QLDC Q 08	QLDT F 03	0.002
QLDC Q 09	QLDT F 03	0.002
QLDC Q 08	QLDT F 05	0.012
QLDC Q 09	QLDT F 05	0.014
QLDT F 03	QLDT F 05	0.014
QLDC Q 08	QLDT F 28	0.001
QLDC Q 09	QLDT F 28	0.001
QLDT F 03	QLDT F 28	0.001
QLDT F 05	QLDT F 28	0.013
QLDC Q 08	QLDT F 31	0.002
QLDC Q 09	QLDT F 31	0.002
QLDT F 03	QLDT F 31	0.000
QLDT F 05	QLDT F 31	0.012
QLDT F 28	QLDT F 31	0.001
QLDC Q 08	QLDT F 33	0.003
QLDC Q 09	QLDT F 33	0.002
QLDT F 03	QLDT F 33	0.005
QLDT F 05	QLDT F 33	0.016
QLDT F 28	QLDT F 33	0.004
QLDT F 31	QLDT F 33	0.006
QLDC Q 08	QLDT F 34	0.003
QLDC Q 09	QLDT F 34	0.003
QLDT F 03	QLDT F 34	0.001
QLDT F 05	QLDT F 34	0.015
QLDT F 28	QLDT F 34	0.002
QLDT F 31	QLDT F 34	0.001
QLDT F 33	QLDT F 34	0.005
QLDC Q 08	QLDT M 38	0.000
QLDC Q 09	QLDT M 38	0.000
QLDT F 03	QLDT M 38	0.002
QLDT F 05	QLDT M 38	0.015
QLDT F 28	QLDT M 38	0.001
QLDT F 31	QLDT M 38	0.002
QLDT F 33	QLDT M 38	0.000
QLDT F 34	QLDT M 38	0.003
QLDC Q 08	QLDT Q 02	0.012
QLDC Q 09	QLDT Q 02	0.014
QLDT F 03	QLDT Q 02	0.014
QLDT F 05	QLDT Q 02	0.000
QLDT F 28	QLDT Q 02	0.013
QLDT F 31	QLDT Q 02	0.012
QLDT F 33	QLDT Q 02	0.016
QLDT F 34	QLDT Q 02	0.015
QLDT M 38	QLDT Q 02	0.015
QLDC Q 08	SNGP A	0.002
QLDC Q 09	SNGP A	0.002
QLDT F 03	SNGP A	0.002
QLDT F 05	SNGP A	0.014
QLDT F 28	SNGP A	0.001
QLDT F 31	SNGP A	0.002
QLDT F 33	SNGP A	0.004
QLDT F 34	SNGP A	0.003
QLDT M 38	SNGP A	0.002
QLDT Q 02	SNGP A	0.014
QLDC Q 08	SNGP AA	0.002
QLDC Q 09	SNGP AA	0.002
QLDT F 03	SNGP AA	0.002
QLDT F 05	SNGP AA	0.014
QLDT F 28	SNGP AA	0.001
QLDT F 31	SNGP AA	0.002
QLDT F 33	SNGP AA	0.005
QLDT F 34	SNGP AA	0.003
QLDT M 38	SNGP AA	0.001
QLDT Q 02	SNGP AA	0.014
SNGP A	SNGP AA	0.002
QLDC Q 08	SNGP BB	0.001
QLDC Q 09	SNGP BB	0.001
QLDT F 03	SNGP BB	0.001
QLDT F 05	SNGP BB	0.012
QLDT F 28	SNGP BB	0.000
QLDT F 31	SNGP BB	0.001
QLDT F 33	SNGP BB	0.002
QLDT F 34	SNGP BB	0.002
QLDT M 38	SNGP BB	0.001
QLDT Q 02	SNGP BB	0.013
SNGP A	SNGP BB	0.001
SNGP AA	SNGP BB	0.000
QLDC Q 08	SNGP E	0.001
QLDC Q 09	SNGP E	0.001
QLDT F 03	SNGP E	0.000
QLDT F 05	SNGP E	0.013
QLDT F 28	SNGP E	0.000
QLDT F 31	SNGP E	0.000
QLDT F 33	SNGP E	0.004
QLDT F 34	SNGP E	0.001
QLDT M 38	SNGP E	0.001
QLDT Q 02	SNGP E	0.013
SNGP A	SNGP E	0.001
SNGP AA	SNGP E	0.001
SNGP BB	SNGP E	0.000
QLDC Q 08	SNGP I	0.014
QLDC Q 09	SNGP I	0.015
QLDT F 03	SNGP I	0.015
QLDT F 05	SNGP I	0.004
QLDT F 28	SNGP I	0.014
QLDT F 31	SNGP I	0.014
QLDT F 33	SNGP I	0.016
QLDT F 34	SNGP I	0.015
QLDT M 38	SNGP I	0.015
QLDT Q 02	SNGP I	0.005
SNGP A	SNGP I	0.015
SNGP AA	SNGP I	0.015
SNGP BB	SNGP I	0.014
SNGP E	SNGP I	0.014
QLDC Q 08	SNGP K	0.002
QLDC Q 09	SNGP K	0.002
QLDT F 03	SNGP K	0.002
QLDT F 05	SNGP K	0.014
QLDT F 28	SNGP K	0.001
QLDT F 31	SNGP K	0.002
QLDT F 33	SNGP K	0.005
QLDT F 34	SNGP K	0.002
QLDT M 38	SNGP K	0.002
QLDT Q 02	SNGP K	0.014
SNGP A	SNGP K	0.001
SNGP AA	SNGP K	0.002
SNGP BB	SNGP K	0.001
SNGP E	SNGP K	0.001
SNGP I	SNGP K	0.014
QLDC Q 08	SNGP L	0.002
QLDC Q 09	SNGP L	0.002
QLDT F 03	SNGP L	0.002
QLDT F 05	SNGP L	0.014
QLDT F 28	SNGP L	0.001
QLDT F 31	SNGP L	0.002
QLDT F 33	SNGP L	0.005
QLDT F 34	SNGP L	0.003
QLDT M 38	SNGP L	0.002
QLDT Q 02	SNGP L	0.014
SNGP A	SNGP L	0.002
SNGP AA	SNGP L	0.002
SNGP BB	SNGP L	0.001
SNGP E	SNGP L	0.001
SNGP I	SNGP L	0.015
SNGP K	SNGP L	0.000
QLDC Q 08	SNGP N	0.003
QLDC Q 09	SNGP N	0.003
QLDT F 03	SNGP N	0.003
QLDT F 05	SNGP N	0.015
QLDT F 28	SNGP N	0.002
QLDT F 31	SNGP N	0.003
QLDT F 33	SNGP N	0.005
QLDT F 34	SNGP N	0.003
QLDT M 38	SNGP N	0.003
QLDT Q 02	SNGP N	0.015
SNGP A	SNGP N	0.003
SNGP AA	SNGP N	0.003
SNGP BB	SNGP N	0.001
SNGP E	SNGP N	0.002
SNGP I	SNGP N	0.015
SNGP K	SNGP N	0.002
SNGP L	SNGP N	0.003
QLDC Q 08	SNGP P	0.001
QLDC Q 09	SNGP P	0.001
QLDT F 03	SNGP P	0.001
QLDT F 05	SNGP P	0.015
QLDT F 28	SNGP P	0.000
QLDT F 31	SNGP P	0.001
QLDT F 33	SNGP P	0.002
QLDT F 34	SNGP P	0.002
QLDT M 38	SNGP P	0.001
QLDT Q 02	SNGP P	0.016
SNGP A	SNGP P	0.001
SNGP AA	SNGP P	0.000
SNGP BB	SNGP P	0.000
SNGP E	SNGP P	0.000
SNGP I	SNGP P	0.015
SNGP K	SNGP P	0.001
SNGP L	SNGP P	0.001
SNGP N	SNGP P	0.001
QLDC Q 08	SNGP R	0.013
QLDC Q 09	SNGP R	0.014
QLDT F 03	SNGP R	0.014
QLDT F 05	SNGP R	0.003
QLDT F 28	SNGP R	0.013
QLDT F 31	SNGP R	0.013
QLDT F 33	SNGP R	0.017
QLDT F 34	SNGP R	0.015
QLDT M 38	SNGP R	0.015
QLDT Q 02	SNGP R	0.003
SNGP A	SNGP R	0.014
SNGP AA	SNGP R	0.014
SNGP BB	SNGP R	0.012
SNGP E	SNGP R	0.013
SNGP I	SNGP R	0.002
SNGP K	SNGP R	0.014
SNGP L	SNGP R	0.014
SNGP N	SNGP R	0.014
SNGP P	SNGP R	0.014
QLDC Q 08	SNGP V	0.001
QLDC Q 09	SNGP V	0.001
QLDT F 03	SNGP V	0.001
QLDT F 05	SNGP V	0.011
QLDT F 28	SNGP V	0.000
QLDT F 31	SNGP V	0.001
QLDT F 33	SNGP V	0.004
QLDT F 34	SNGP V	0.002
QLDT M 38	SNGP V	0.001
QLDT Q 02	SNGP V	0.011
SNGP A	SNGP V	0.001
SNGP AA	SNGP V	0.001
SNGP BB	SNGP V	0.000
SNGP E	SNGP V	0.000
SNGP I	SNGP V	0.013
SNGP K	SNGP V	0.001
SNGP L	SNGP V	0.001
SNGP N	SNGP V	0.002
SNGP P	SNGP V	0.000
SNGP R	SNGP V	0.012
QLDC Q 08	SNGP W	0.002
QLDC Q 09	SNGP W	0.002
QLDT F 03	SNGP W	0.002
QLDT F 05	SNGP W	0.013
QLDT F 28	SNGP W	0.001
QLDT F 31	SNGP W	0.002
QLDT F 33	SNGP W	0.002
QLDT F 34	SNGP W	0.003
QLDT M 38	SNGP W	0.002
QLDT Q 02	SNGP W	0.013
SNGP A	SNGP W	0.002
SNGP AA	SNGP W	0.001
SNGP BB	SNGP W	0.001
SNGP E	SNGP W	0.001
SNGP I	SNGP W	0.014
SNGP K	SNGP W	0.001
SNGP L	SNGP W	0.002
SNGP N	SNGP W	0.001
SNGP P	SNGP W	0.001
SNGP R	SNGP W	0.015
SNGP V	SNGP W	0.001
QLDC Q 08	SNGP Y	0.001
QLDC Q 09	SNGP Y	0.002
QLDT F 03	SNGP Y	0.002
QLDT F 05	SNGP Y	0.013
QLDT F 28	SNGP Y	0.001
QLDT F 31	SNGP Y	0.001
QLDT F 33	SNGP Y	0.003
QLDT F 34	SNGP Y	0.003
QLDT M 38	SNGP Y	0.002
QLDT Q 02	SNGP Y	0.013
SNGP A	SNGP Y	0.002
SNGP AA	SNGP Y	0.001
SNGP BB	SNGP Y	0.000
SNGP E	SNGP Y	0.001
SNGP I	SNGP Y	0.013
SNGP K	SNGP Y	0.002
SNGP L	SNGP Y	0.002
SNGP N	SNGP Y	0.003
SNGP P	SNGP Y	0.001
SNGP R	SNGP Y	0.013
SNGP V	SNGP Y	0.000
SNGP W	SNGP Y	0.001
QLDC Q 08	SNGP Z	0.001
QLDC Q 09	SNGP Z	0.001
QLDT F 03	SNGP Z	0.001
QLDT F 05	SNGP Z	0.014
QLDT F 28	SNGP Z	0.000
QLDT F 31	SNGP Z	0.001
QLDT F 33	SNGP Z	0.001
QLDT F 34	SNGP Z	0.002
QLDT M 38	SNGP Z	0.001
QLDT Q 02	SNGP Z	0.014
SNGP A	SNGP Z	0.001
SNGP AA	SNGP Z	0.000
SNGP BB	SNGP Z	0.000
SNGP E	SNGP Z	0.000
SNGP I	SNGP Z	0.014
SNGP K	SNGP Z	0.001
SNGP L	SNGP Z	0.001
SNGP N	SNGP Z	0.002
SNGP P	SNGP Z	0.000
SNGP R	SNGP Z	0.014
SNGP V	SNGP Z	0.000
SNGP W	SNGP Z	0.001
SNGP Y	SNGP Z	0.001
QLDC Q 08	Liverpool	0.010
QLDC Q 09	Liverpool	0.011
QLDT F 03	Liverpool	0.011
QLDT F 05	Liverpool	0.004
QLDT F 28	Liverpool	0.010
QLDT F 31	Liverpool	0.010
QLDT F 33	Liverpool	0.014
QLDT F 34	Liverpool	0.012
QLDT M 38	Liverpool	0.012
QLDT Q 02	Liverpool	0.004
SNGP A	Liverpool	0.011
SNGP AA	Liverpool	0.011
SNGP BB	Liverpool	0.010
SNGP E	Liverpool	0.010
SNGP I	Liverpool	0.003
SNGP K	Liverpool	0.011
SNGP L	Liverpool	0.011
SNGP N	Liverpool	0.012
SNGP P	Liverpool	0.012
SNGP R	Liverpool	0.002
SNGP V	Liverpool	0.009
SNGP W	Liverpool	0.012
SNGP Y	Liverpool	0.010
SNGP Z	Liverpool	0.012
Ae.vig	Ae.noto	0.085
