# Supplementary material for: The queenslandensis and the type Form of the Dengue Fever Mosquito (Aedes aegypti L.) Are Genomically Indistinguishable
Source: PLoS Negl Trop Dis. 2016 Nov 2;10(11):e0005096. doi: 10.1371/journal.pntd.0005096 (PMC5091912; doi:10.1371/journal.pntd.0005096)
Supplement: S3 File — Estimates of relatedness (r) by Wang (2002) for Aedes aegypti pairs in Singapore and Townsville. Reference: Wang, J. 2002. An estimator for pairwise relatedness using molecular markers. Genetics 160: 1203–1215. (TXT) [file pntd.0005096.s004.txt]

#S3_file_PAIRWISE SPATIAL AND GENETIC DISTANCES written in column form
Name i	Name j	Nѩ	NѪ	Spatial dist	Pairwise RELATIONSHIP coefficients ('r' in Wang, 2002)	ALL LOCI
SNGP_A	SNGP_B	1	2	-1		-0.449245
SNGP_A	SNGP_C	1	3	-1		-0.345844
SNGP_A	SNGP_D	1	4	0.0201736		-0.216966
SNGP_A	SNGP_E	1	5	0.0201736		-0.214387
SNGP_A	SNGP_F	1	6	0.0201736		-0.156284
SNGP_A	SNGP_G	1	7	0.0201736		-0.237530
SNGP_A	SNGP_H	1	8	0.00486824		-0.301130
SNGP_A	SNGP_I	1	9	0.00486824		-0.255933
SNGP_A	SNGP_J	1	10	0.00486824		-0.415076
SNGP_A	SNGP_K	1	11	0.134267		-0.368456
SNGP_A	SNGP_L	1	12	0.134267		-0.525083
SNGP_A	SNGP_M	1	13	0.134267		-0.435021
SNGP_A	SNGP_N	1	14	0.0917207		-0.355024
SNGP_A	SNGP_O	1	15	0.0917207		-0.205354
SNGP_A	SNGP_P	1	16	0.0917207		-0.243089
SNGP_A	SNGP_Q	1	17	0.0917207		-0.175129
SNGP_A	SNGP_R	1	18	0.0991462		-0.514446
SNGP_A	SNGP_S	1	19	0.0971912		-0.253620
SNGP_A	SNGP_T	1	20	0.0971912		-0.265663
SNGP_A	SNGP_U	1	21	0.120736		-0.196225
SNGP_A	SNGP_V	1	22	0.120736		-0.196133
SNGP_A	SNGP_W	1	23	0.120736		-0.213642
SNGP_A	SNGP_X	1	24	0.120736		-0.211580
SNGP_A	SNGP_Y	1	25	0.127787		-0.225094
SNGP_A	SNGP_Z	1	26	0.127787		-0.315517
SNGP_A	SNGP_AA	1	27	0.127787		-0.279333
SNGP_A	SNGP_BB	1	28	0.127787		-0.278530
SNGP_A	SNGP_CC	1	29	0.127787		-0.292437
SNGP_B	SNGP_C	2	3	-1		0.467403
SNGP_B	SNGP_D	2	4	0.0201736		-0.329486
SNGP_B	SNGP_E	2	5	0.0201736		-0.362121
SNGP_B	SNGP_F	2	6	0.0201736		-0.328880
SNGP_B	SNGP_G	2	7	0.0201736		-0.328352
SNGP_B	SNGP_H	2	8	0.00486824		-0.472757
SNGP_B	SNGP_I	2	9	0.00486824		-0.373241
SNGP_B	SNGP_J	2	10	0.00486824		-0.620272
SNGP_B	SNGP_K	2	11	0.134267		-0.542939
SNGP_B	SNGP_L	2	12	0.134267		-0.711521
SNGP_B	SNGP_M	2	13	0.134267		-0.582648
SNGP_B	SNGP_N	2	14	0.0917207		-0.504475
SNGP_B	SNGP_O	2	15	0.0917207		-0.330742
SNGP_B	SNGP_P	2	16	0.0917207		-0.382383
SNGP_B	SNGP_Q	2	17	0.0917207		-0.394307
SNGP_B	SNGP_R	2	18	0.0991462		-0.615939
SNGP_B	SNGP_S	2	19	0.0971912		-0.388479
SNGP_B	SNGP_T	2	20	0.0971912		-0.425151
SNGP_B	SNGP_U	2	21	0.120736		-0.364201
SNGP_B	SNGP_V	2	22	0.120736		-0.365532
SNGP_B	SNGP_W	2	23	0.120736		-0.353305
SNGP_B	SNGP_X	2	24	0.120736		-0.368726
SNGP_B	SNGP_Y	2	25	0.127787		-0.400253
SNGP_B	SNGP_Z	2	26	0.127787		-0.474315
SNGP_B	SNGP_AA	2	27	0.127787		-0.429348
SNGP_B	SNGP_BB	2	28	0.127787		-0.491445
SNGP_B	SNGP_CC	2	29	0.127787		-0.438255
SNGP_C	SNGP_D	3	4	0.0201736		-0.190188
SNGP_C	SNGP_E	3	5	0.0201736		-0.226945
SNGP_C	SNGP_F	3	6	0.0201736		-0.207054
SNGP_C	SNGP_G	3	7	0.0201736		-0.166758
SNGP_C	SNGP_H	3	8	0.00486824		-0.378341
SNGP_C	SNGP_I	3	9	0.00486824		-0.267710
SNGP_C	SNGP_J	3	10	0.00486824		-0.538758
SNGP_C	SNGP_K	3	11	0.134267		-0.441956
SNGP_C	SNGP_L	3	12	0.134267		-0.609853
SNGP_C	SNGP_M	3	13	0.134267		-0.487112
SNGP_C	SNGP_N	3	14	0.0917207		-0.385616
SNGP_C	SNGP_O	3	15	0.0917207		-0.245432
SNGP_C	SNGP_P	3	16	0.0917207		-0.285877
SNGP_C	SNGP_Q	3	17	0.0917207		-0.279010
SNGP_C	SNGP_R	3	18	0.0991462		-0.457177
SNGP_C	SNGP_S	3	19	0.0971912		-0.297631
SNGP_C	SNGP_T	3	20	0.0971912		-0.299557
SNGP_C	SNGP_U	3	21	0.120736		-0.218661
SNGP_C	SNGP_V	3	22	0.120736		-0.225582
SNGP_C	SNGP_W	3	23	0.120736		-0.250595
SNGP_C	SNGP_X	3	24	0.120736		-0.254945
SNGP_C	SNGP_Y	3	25	0.127787		-0.300753
SNGP_C	SNGP_Z	3	26	0.127787		-0.362319
SNGP_C	SNGP_AA	3	27	0.127787		-0.337817
SNGP_C	SNGP_BB	3	28	0.127787		-0.381458
SNGP_C	SNGP_CC	3	29	0.127787		-0.361699
SNGP_D	SNGP_E	4	5	-1		0.358708
SNGP_D	SNGP_F	4	6	-1		0.398820
SNGP_D	SNGP_G	4	7	-1		0.573937
SNGP_D	SNGP_H	4	8	0.0248422		-0.244842
SNGP_D	SNGP_I	4	9	0.0248422		-0.135526
SNGP_D	SNGP_J	4	10	0.0248422		-0.368583
SNGP_D	SNGP_K	4	11	0.117233		-0.334083
SNGP_D	SNGP_L	4	12	0.117233		-0.487694
SNGP_D	SNGP_M	4	13	0.117233		-0.403155
SNGP_D	SNGP_N	4	14	0.0830367		-0.289714
SNGP_D	SNGP_O	4	15	0.0830367		-0.123647
SNGP_D	SNGP_P	4	16	0.0830367		-0.162454
SNGP_D	SNGP_Q	4	17	0.0830367		-0.194268
SNGP_D	SNGP_R	4	18	0.0921452		-0.398893
SNGP_D	SNGP_S	4	19	0.0770578		-0.213770
SNGP_D	SNGP_T	4	20	0.0770578		-0.246613
SNGP_D	SNGP_U	4	21	0.101662		-0.143650
SNGP_D	SNGP_V	4	22	0.101662		-0.149637
SNGP_D	SNGP_W	4	23	0.101662		-0.149653
SNGP_D	SNGP_X	4	24	0.101662		-0.157095
SNGP_D	SNGP_Y	4	25	0.108246		-0.157602
SNGP_D	SNGP_Z	4	26	0.108246		-0.234001
SNGP_D	SNGP_AA	4	27	0.108246		-0.215986
SNGP_D	SNGP_BB	4	28	0.108246		-0.244592
SNGP_D	SNGP_CC	4	29	0.108246		-0.197292
SNGP_E	SNGP_F	5	6	-1		0.497425
SNGP_E	SNGP_G	5	7	-1		0.652805
SNGP_E	SNGP_H	5	8	0.0248422		-0.252421
SNGP_E	SNGP_I	5	9	0.0248422		-0.159450
SNGP_E	SNGP_J	5	10	0.0248422		-0.364517
SNGP_E	SNGP_K	5	11	0.117233		-0.281225
SNGP_E	SNGP_L	5	12	0.117233		-0.433403
SNGP_E	SNGP_M	5	13	0.117233		-0.343083
SNGP_E	SNGP_N	5	14	0.0830367		-0.312820
SNGP_E	SNGP_O	5	15	0.0830367		-0.166814
SNGP_E	SNGP_P	5	16	0.0830367		-0.177279
SNGP_E	SNGP_Q	5	17	0.0830367		-0.168623
SNGP_E	SNGP_R	5	18	0.0921452		-0.471778
SNGP_E	SNGP_S	5	19	0.0770578		-0.167625
SNGP_E	SNGP_T	5	20	0.0770578		-0.191335
SNGP_E	SNGP_U	5	21	0.101662		-0.138697
SNGP_E	SNGP_V	5	22	0.101662		-0.152229
SNGP_E	SNGP_W	5	23	0.101662		-0.131483
SNGP_E	SNGP_X	5	24	0.101662		-0.130343
SNGP_E	SNGP_Y	5	25	0.108246		-0.166317
SNGP_E	SNGP_Z	5	26	0.108246		-0.255829
SNGP_E	SNGP_AA	5	27	0.108246		-0.225837
SNGP_E	SNGP_BB	5	28	0.108246		-0.264782
SNGP_E	SNGP_CC	5	29	0.108246		-0.225253
SNGP_F	SNGP_G	6	7	-1		0.422658
SNGP_F	SNGP_H	6	8	0.0248422		-0.204737
SNGP_F	SNGP_I	6	9	0.0248422		-0.140881
SNGP_F	SNGP_J	6	10	0.0248422		-0.326356
SNGP_F	SNGP_K	6	11	0.117233		-0.257659
SNGP_F	SNGP_L	6	12	0.117233		-0.431890
SNGP_F	SNGP_M	6	13	0.117233		-0.320179
SNGP_F	SNGP_N	6	14	0.0830367		-0.283001
SNGP_F	SNGP_O	6	15	0.0830367		-0.122900
SNGP_F	SNGP_P	6	16	0.0830367		-0.118555
SNGP_F	SNGP_Q	6	17	0.0830367		-0.142439
SNGP_F	SNGP_R	6	18	0.0921452		-0.415208
SNGP_F	SNGP_S	6	19	0.0770578		-0.152380
SNGP_F	SNGP_T	6	20	0.0770578		-0.202181
SNGP_F	SNGP_U	6	21	0.101662		-0.125581
SNGP_F	SNGP_V	6	22	0.101662		-0.141784
SNGP_F	SNGP_W	6	23	0.101662		-0.110818
SNGP_F	SNGP_X	6	24	0.101662		-0.110666
SNGP_F	SNGP_Y	6	25	0.108246		-0.156668
SNGP_F	SNGP_Z	6	26	0.108246		-0.229425
SNGP_F	SNGP_AA	6	27	0.108246		-0.197082
SNGP_F	SNGP_BB	6	28	0.108246		-0.214557
SNGP_F	SNGP_CC	6	29	0.108246		-0.196976
SNGP_G	SNGP_H	7	8	0.0248422		-0.259081
SNGP_G	SNGP_I	7	9	0.0248422		-0.162797
SNGP_G	SNGP_J	7	10	0.0248422		-0.374082
SNGP_G	SNGP_K	7	11	0.117233		-0.296356
SNGP_G	SNGP_L	7	12	0.117233		-0.449214
SNGP_G	SNGP_M	7	13	0.117233		-0.358705
SNGP_G	SNGP_N	7	14	0.0830367		-0.287979
SNGP_G	SNGP_O	7	15	0.0830367		-0.151763
SNGP_G	SNGP_P	7	16	0.0830367		-0.145804
SNGP_G	SNGP_Q	7	17	0.0830367		-0.176282
SNGP_G	SNGP_R	7	18	0.0921452		-0.425766
SNGP_G	SNGP_S	7	19	0.0770578		-0.217206
SNGP_G	SNGP_T	7	20	0.0770578		-0.252620
SNGP_G	SNGP_U	7	21	0.101662		-0.123729
SNGP_G	SNGP_V	7	22	0.101662		-0.130560
SNGP_G	SNGP_W	7	23	0.101662		-0.164411
SNGP_G	SNGP_X	7	24	0.101662		-0.165094
SNGP_G	SNGP_Y	7	25	0.108246		-0.164179
SNGP_G	SNGP_Z	7	26	0.108246		-0.251394
SNGP_G	SNGP_AA	7	27	0.108246		-0.217866
SNGP_G	SNGP_BB	7	28	0.108246		-0.256006
SNGP_G	SNGP_CC	7	29	0.108246		-0.209301
SNGP_H	SNGP_I	8	9	-1		-0.191645
SNGP_H	SNGP_J	8	10	-1		0.504562
SNGP_H	SNGP_K	8	11	0.137552		-0.385228
SNGP_H	SNGP_L	8	12	0.137552		-0.541878
SNGP_H	SNGP_M	8	13	0.137552		-0.450918
SNGP_H	SNGP_N	8	14	0.092938		-0.329098
SNGP_H	SNGP_O	8	15	0.092938		-0.188148
SNGP_H	SNGP_P	8	16	0.092938		-0.276211
SNGP_H	SNGP_Q	8	17	0.092938		-0.258075
SNGP_H	SNGP_R	8	18	0.0999032		-0.478766
SNGP_H	SNGP_S	8	19	0.101735		-0.180439
SNGP_H	SNGP_T	8	20	0.101735		-0.141392
SNGP_H	SNGP_U	8	21	0.124721		-0.244537
SNGP_H	SNGP_V	8	22	0.124721		-0.218120
SNGP_H	SNGP_W	8	23	0.124721		-0.278110
SNGP_H	SNGP_X	8	24	0.124721		-0.264494
SNGP_H	SNGP_Y	8	25	0.13196		-0.258379
SNGP_H	SNGP_Z	8	26	0.13196		-0.299311
SNGP_H	SNGP_AA	8	27	0.13196		-0.325659
SNGP_H	SNGP_BB	8	28	0.13196		-0.293740
SNGP_H	SNGP_CC	8	29	0.13196		-0.265871
SNGP_I	SNGP_J	9	10	-1		-0.317841
SNGP_I	SNGP_K	9	11	0.137552		-0.266625
SNGP_I	SNGP_L	9	12	0.137552		-0.449725
SNGP_I	SNGP_M	9	13	0.137552		-0.335580
SNGP_I	SNGP_N	9	14	0.092938		-0.204281
SNGP_I	SNGP_O	9	15	0.092938		-0.131483
SNGP_I	SNGP_P	9	16	0.092938		-0.216904
SNGP_I	SNGP_Q	9	17	0.092938		-0.183036
SNGP_I	SNGP_R	9	18	0.0999032		-0.331161
SNGP_I	SNGP_S	9	19	0.101735		-0.164901
SNGP_I	SNGP_T	9	20	0.101735		-0.212872
SNGP_I	SNGP_U	9	21	0.124721		-0.130426
SNGP_I	SNGP_V	9	22	0.124721		-0.137795
SNGP_I	SNGP_W	9	23	0.124721		-0.127148
SNGP_I	SNGP_X	9	24	0.124721		-0.136460
SNGP_I	SNGP_Y	9	25	0.13196		-0.102512
SNGP_I	SNGP_Z	9	26	0.13196		-0.180445
SNGP_I	SNGP_AA	9	27	0.13196		-0.171354
SNGP_I	SNGP_BB	9	28	0.13196		-0.158889
SNGP_I	SNGP_CC	9	29	0.13196		-0.097013
SNGP_J	SNGP_K	10	11	0.137552		-0.574329
SNGP_J	SNGP_L	10	12	0.137552		-0.727893
SNGP_J	SNGP_M	10	13	0.137552		-0.638395
SNGP_J	SNGP_N	10	14	0.092938		-0.471501
SNGP_J	SNGP_O	10	15	0.092938		-0.353689
SNGP_J	SNGP_P	10	16	0.092938		-0.391327
SNGP_J	SNGP_Q	10	17	0.092938		-0.405019
SNGP_J	SNGP_R	10	18	0.0999032		-0.619332
SNGP_J	SNGP_S	10	19	0.101735		-0.292494
SNGP_J	SNGP_T	10	20	0.101735		-0.254436
SNGP_J	SNGP_U	10	21	0.124721		-0.414048
SNGP_J	SNGP_V	10	22	0.124721		-0.397115
SNGP_J	SNGP_W	10	23	0.124721		-0.400085
SNGP_J	SNGP_X	10	24	0.124721		-0.384527
SNGP_J	SNGP_Y	10	25	0.13196		-0.416330
SNGP_J	SNGP_Z	10	26	0.13196		-0.461019
SNGP_J	SNGP_AA	10	27	0.13196		-0.488509
SNGP_J	SNGP_BB	10	28	0.13196		-0.464144
SNGP_J	SNGP_CC	10	29	0.13196		-0.425372
SNGP_K	SNGP_L	11	12	-1		0.737974
SNGP_K	SNGP_M	11	13	-1		0.867739
SNGP_K	SNGP_N	11	14	0.0694786		-0.425205
SNGP_K	SNGP_O	11	15	0.0694786		-0.262365
SNGP_K	SNGP_P	11	16	0.0694786		-0.312751
SNGP_K	SNGP_Q	11	17	0.0694786		-0.274854
SNGP_K	SNGP_R	11	18	0.076251		-0.553223
SNGP_K	SNGP_S	11	19	0.0646136		-0.303878
SNGP_K	SNGP_T	11	20	0.0646136		-0.312757
SNGP_K	SNGP_U	11	21	0.0310933		-0.339800
SNGP_K	SNGP_V	11	22	0.0310933		-0.305530
SNGP_K	SNGP_W	11	23	0.0310933		-0.307128
SNGP_K	SNGP_X	11	24	0.0310933		-0.290929
SNGP_K	SNGP_Y	11	25	0.0387954		-0.328068
SNGP_K	SNGP_Z	11	26	0.0387954		-0.380745
SNGP_K	SNGP_AA	11	27	0.0387954		-0.367398
SNGP_K	SNGP_BB	11	28	0.0387954		-0.371944
SNGP_K	SNGP_CC	11	29	0.0387954		-0.392484
SNGP_L	SNGP_M	12	13	-1		0.793975
SNGP_L	SNGP_N	12	14	0.0694786		-0.581838
SNGP_L	SNGP_O	12	15	0.0694786		-0.410834
SNGP_L	SNGP_P	12	16	0.0694786		-0.470178
SNGP_L	SNGP_Q	12	17	0.0694786		-0.451924
SNGP_L	SNGP_R	12	18	0.076251		-0.703707
SNGP_L	SNGP_S	12	19	0.0646136		-0.456588
SNGP_L	SNGP_T	12	20	0.0646136		-0.464911
SNGP_L	SNGP_U	12	21	0.0310933		-0.515460
SNGP_L	SNGP_V	12	22	0.0310933		-0.469866
SNGP_L	SNGP_W	12	23	0.0310933		-0.459377
SNGP_L	SNGP_X	12	24	0.0310933		-0.433904
SNGP_L	SNGP_Y	12	25	0.0387954		-0.497799
SNGP_L	SNGP_Z	12	26	0.0387954		-0.532376
SNGP_L	SNGP_AA	12	27	0.0387954		-0.535328
SNGP_L	SNGP_BB	12	28	0.0387954		-0.530046
SNGP_L	SNGP_CC	12	29	0.0387954		-0.563483
SNGP_M	SNGP_N	13	14	0.0694786		-0.492859
SNGP_M	SNGP_O	13	15	0.0694786		-0.315113
SNGP_M	SNGP_P	13	16	0.0694786		-0.361275
SNGP_M	SNGP_Q	13	17	0.0694786		-0.328416
SNGP_M	SNGP_R	13	18	0.076251		-0.592332
SNGP_M	SNGP_S	13	19	0.0646136		-0.348273
SNGP_M	SNGP_T	13	20	0.0646136		-0.356535
SNGP_M	SNGP_U	13	21	0.0310933		-0.392815
SNGP_M	SNGP_V	13	22	0.0310933		-0.355272
SNGP_M	SNGP_W	13	23	0.0310933		-0.365622
SNGP_M	SNGP_X	13	24	0.0310933		-0.336582
SNGP_M	SNGP_Y	13	25	0.0387954		-0.389754
SNGP_M	SNGP_Z	13	26	0.0387954		-0.429667
SNGP_M	SNGP_AA	13	27	0.0387954		-0.427398
SNGP_M	SNGP_BB	13	28	0.0387954		-0.423112
SNGP_M	SNGP_CC	13	29	0.0387954		-0.462304
SNGP_N	SNGP_O	14	15	-1		-0.148686
SNGP_N	SNGP_P	14	16	-1		-0.321469
SNGP_N	SNGP_Q	14	17	-1		-0.212457
SNGP_N	SNGP_R	14	18	0.0117254		-0.426024
SNGP_N	SNGP_S	14	19	0.0880083		-0.255863
SNGP_N	SNGP_T	14	20	0.0880083		-0.266024
SNGP_N	SNGP_U	14	21	0.0796607		-0.268119
SNGP_N	SNGP_V	14	22	0.0796607		-0.267673
SNGP_N	SNGP_W	14	23	0.0796607		-0.262113
SNGP_N	SNGP_X	14	24	0.0796607		-0.254873
SNGP_N	SNGP_Y	14	25	0.0910867		-0.240354
SNGP_N	SNGP_Z	14	26	0.0910867		-0.276240
SNGP_N	SNGP_AA	14	27	0.0910867		-0.282868
SNGP_N	SNGP_BB	14	28	0.0910867		-0.247144
SNGP_N	SNGP_CC	14	29	0.0910867		-0.229890
SNGP_O	SNGP_P	15	16	-1		-0.063458
SNGP_O	SNGP_Q	15	17	-1		-0.136478
SNGP_O	SNGP_R	15	18	0.0117254		-0.352886
SNGP_O	SNGP_S	15	19	0.0880083		-0.140069
SNGP_O	SNGP_T	15	20	0.0880083		-0.160252
SNGP_O	SNGP_U	15	21	0.0796607		-0.142952
SNGP_O	SNGP_V	15	22	0.0796607		-0.142539
SNGP_O	SNGP_W	15	23	0.0796607		-0.137884
SNGP_O	SNGP_X	15	24	0.0796607		-0.148825
SNGP_O	SNGP_Y	15	25	0.0910867		-0.142422
SNGP_O	SNGP_Z	15	26	0.0910867		-0.208807
SNGP_O	SNGP_AA	15	27	0.0910867		-0.201209
SNGP_O	SNGP_BB	15	28	0.0910867		-0.196983
SNGP_O	SNGP_CC	15	29	0.0910867		-0.195334
SNGP_P	SNGP_Q	16	17	-1		-0.056706
SNGP_P	SNGP_R	16	18	0.0117254		-0.470317
SNGP_P	SNGP_S	16	19	0.0880083		-0.202352
SNGP_P	SNGP_T	16	20	0.0880083		-0.229140
SNGP_P	SNGP_U	16	21	0.0796607		-0.181345
SNGP_P	SNGP_V	16	22	0.0796607		-0.193212
SNGP_P	SNGP_W	16	23	0.0796607		-0.175784
SNGP_P	SNGP_X	16	24	0.0796607		-0.181915
SNGP_P	SNGP_Y	16	25	0.0910867		-0.257653
SNGP_P	SNGP_Z	16	26	0.0910867		-0.312795
SNGP_P	SNGP_AA	16	27	0.0910867		-0.309041
SNGP_P	SNGP_BB	16	28	0.0910867		-0.274601
SNGP_P	SNGP_CC	16	29	0.0910867		-0.266617
SNGP_Q	SNGP_R	17	18	0.0117254		-0.384213
SNGP_Q	SNGP_S	17	19	0.0880083		-0.143067
SNGP_Q	SNGP_T	17	20	0.0880083		-0.199184
SNGP_Q	SNGP_U	17	21	0.0796607		-0.124319
SNGP_Q	SNGP_V	17	22	0.0796607		-0.145901
SNGP_Q	SNGP_W	17	23	0.0796607		-0.140095
SNGP_Q	SNGP_X	17	24	0.0796607		-0.150499
SNGP_Q	SNGP_Y	17	25	0.0910867		-0.180762
SNGP_Q	SNGP_Z	17	26	0.0910867		-0.217113
SNGP_Q	SNGP_AA	17	27	0.0910867		-0.203454
SNGP_Q	SNGP_BB	17	28	0.0910867		-0.221410
SNGP_Q	SNGP_CC	17	29	0.0910867		-0.261523
SNGP_R	SNGP_S	18	19	0.0995094		-0.382110
SNGP_R	SNGP_T	18	20	0.0995094		-0.412364
SNGP_R	SNGP_U	18	21	0.089434		-0.311700
SNGP_R	SNGP_V	18	22	0.089434		-0.323951
SNGP_R	SNGP_W	18	23	0.089434		-0.328400
SNGP_R	SNGP_X	18	24	0.089434		-0.338837
SNGP_R	SNGP_Y	18	25	0.100894		-0.391616
SNGP_R	SNGP_Z	18	26	0.100894		-0.449518
SNGP_R	SNGP_AA	18	27	0.100894		-0.442873
SNGP_R	SNGP_BB	18	28	0.100894		-0.441197
SNGP_R	SNGP_CC	18	29	0.100894		-0.407112
SNGP_S	SNGP_T	19	20	-1		0.417584
SNGP_S	SNGP_U	19	21	0.0356027		-0.180935
SNGP_S	SNGP_V	19	22	0.0356027		-0.140968
SNGP_S	SNGP_W	19	23	0.0356027		-0.188556
SNGP_S	SNGP_X	19	24	0.0356027		-0.172524
SNGP_S	SNGP_Y	19	25	0.0362347		-0.218796
SNGP_S	SNGP_Z	19	26	0.0362347		-0.243289
SNGP_S	SNGP_AA	19	27	0.0362347		-0.246019
SNGP_S	SNGP_BB	19	28	0.0362347		-0.233121
SNGP_S	SNGP_CC	19	29	0.0362347		-0.239376
SNGP_T	SNGP_U	20	21	0.0356027		-0.206860
SNGP_T	SNGP_V	20	22	0.0356027		-0.180923
SNGP_T	SNGP_W	20	23	0.0356027		-0.187841
SNGP_T	SNGP_X	20	24	0.0356027		-0.168888
SNGP_T	SNGP_Y	20	25	0.0362347		-0.200023
SNGP_T	SNGP_Z	20	26	0.0362347		-0.241880
SNGP_T	SNGP_AA	20	27	0.0362347		-0.238532
SNGP_T	SNGP_BB	20	28	0.0362347		-0.231811
SNGP_T	SNGP_CC	20	29	0.0362347		-0.226865
SNGP_U	SNGP_V	21	22	-1		0.649289
SNGP_U	SNGP_W	21	23	-1		0.350765
SNGP_U	SNGP_X	21	24	-1		0.242262
SNGP_U	SNGP_Y	21	25	0.0114599		-0.103505
SNGP_U	SNGP_Z	21	26	0.0114599		-0.196536
SNGP_U	SNGP_AA	21	27	0.0114599		-0.145620
SNGP_U	SNGP_BB	21	28	0.0114599		-0.175326
SNGP_U	SNGP_CC	21	29	0.0114599		-0.142778
SNGP_V	SNGP_W	22	23	-1		0.186868
SNGP_V	SNGP_X	22	24	-1		0.495984
SNGP_V	SNGP_Y	22	25	0.0114599		-0.103476
SNGP_V	SNGP_Z	22	26	0.0114599		-0.190892
SNGP_V	SNGP_AA	22	27	0.0114599		-0.144163
SNGP_V	SNGP_BB	22	28	0.0114599		-0.169556
SNGP_V	SNGP_CC	22	29	0.0114599		-0.146089
SNGP_W	SNGP_X	23	24	-1		0.673989
SNGP_W	SNGP_Y	23	25	0.0114599		-0.139962
SNGP_W	SNGP_Z	23	26	0.0114599		-0.246579
SNGP_W	SNGP_AA	23	27	0.0114599		-0.193069
SNGP_W	SNGP_BB	23	28	0.0114599		-0.214756
SNGP_W	SNGP_CC	23	29	0.0114599		-0.191635
SNGP_X	SNGP_Y	24	25	0.0114599		-0.149628
SNGP_X	SNGP_Z	24	26	0.0114599		-0.245491
SNGP_X	SNGP_AA	24	27	0.0114599		-0.200808
SNGP_X	SNGP_BB	24	28	0.0114599		-0.230300
SNGP_X	SNGP_CC	24	29	0.0114599		-0.218625
SNGP_Y	SNGP_Z	25	26	-1		0.643756
SNGP_Y	SNGP_AA	25	27	-1		0.666927
SNGP_Y	SNGP_BB	25	28	-1		0.448239
SNGP_Y	SNGP_CC	25	29	-1		0.452906
SNGP_Z	SNGP_AA	26	27	-1		0.799091
SNGP_Z	SNGP_BB	26	28	-1		0.736956
SNGP_Z	SNGP_CC	26	29	-1		0.328361
SNGP_AA	SNGP_BB	27	28	-1		0.584714
SNGP_AA	SNGP_CC	27	29	-1		0.219409
SNGP_BB	SNGP_CC	28	29	-1		0.551922
PAIRWISE SPATIAL AND GENETIC DISTANCES written in column form
Name i	Name j	Nѩ	NѪ	Spatial dist	Pairwise RELATIONSHIP coefficients ('r' in Wang, 2002)	ALL LOCI
QLDT_F13	QLDT_F19	1	2	0.0212692		-0.106708
QLDT_F13	QLDT_F20	1	3	0.0159445		-0.123947
QLDT_F13	QLDT_F21	1	4	0.0149363		-0.117875
QLDT_F13	QLDT_F25	1	5	0.00885586		-0.081542
QLDT_F13	QLDT_F27	1	6	0.00749449		-0.130652
QLDT_F13	QLDT_F28	1	7	0.0149363		-0.171206
QLDT_F13	QLDT_F3	1	8	0.0149363		-0.125270
QLDT_F13	QLDT_F31	1	9	0.0422812		-0.119846
QLDT_F13	QLDT_F32	1	10	0.0386463		-0.124135
QLDT_F13	QLDT_F33	1	11	0.0434537		-0.141141
QLDT_F13	QLDT_F34	1	12	0.0137492		-0.089536
QLDT_F13	QLDT_F4	1	13	0.0236766		-0.118563
QLDT_F13	QLDT_F5	1	14	0.0406087		-0.117056
QLDT_F13	QLDT_F6	1	15	0.0322036		-0.086257
QLDT_F13	QLDT_F7	1	16	0.00563623		-0.218154
QLDT_F13	QLDT_F9	1	17	0.0204766		-0.097517
QLDT_F13	QLDT_M23	1	18	0.0137492		-0.144870
QLDT_F13	QLDT_M24	1	19	0.0553877		-0.134204
QLDT_F13	QLDT_M27	1	20	0.00563623		-0.175591
QLDT_F13	QLDT_M28	1	21	0.00563623		-0.078999
QLDT_F13	QLDT_M29	1	22	0.0189927		-0.159165
QLDT_F13	QLDT_M30	1	23	0.008147		-0.074974
QLDT_F13	QLDT_M31	1	24	0.0212692		-0.143055
QLDT_F13	QLDT_M32	1	25	0.0493521		-0.145293
QLDT_F13	QLDT_M33	1	26	0.0542046		-0.159136
QLDT_F13	QLDT_M34	1	27	0.0206707		-0.153191
QLDT_F13	QLDT_M35	1	28	0.0236766		-0.147574
QLDT_F13	QLDT_M36	1	29	0.0485462		-0.112107
QLDT_F13	QLDT_M37	1	30	0.0200652		-0.142597
QLDT_F13	QLDT_M38	1	31	0.0448335		-0.097850
QLDT_F13	QLDT_M39	1	32	0.00749449		-0.119935
QLDT_F13	QLDT_M40	1	33	0.00885586		0.261562
QLDT_F13	QLDT_M45	1	34	0.0233967		-0.053768
QLDT_F13	QLDT_Q1	1	35	0.0132515		-0.196411
QLDT_F13	QLDT_Q2	1	36	0.0109188		-0.104824
QLDT_F13	QLDT_Q3	1	37	0.0553877		-0.082971
QLDT_F13	QLDT_Q4	1	38	0.0340922		-0.080844
QLDT_F13	QLDT_Q5	1	39	0.0553877		-0.094272
QLDT_F13	QLDT_Q6	1	40	0.0340922		-0.092100
QLDT_F13	QLDT_Q7	1	41	0.0109188		-0.152777
QLDT_F19	QLDT_F20	2	3	0.0244487		-0.157035
QLDT_F19	QLDT_F21	2	4	0.0354592		-0.030847
QLDT_F19	QLDT_F25	2	5	0.0184664		-0.033139
QLDT_F19	QLDT_F27	2	6	0.0215462		-0.022128
QLDT_F19	QLDT_F28	2	7	0.0354592		-0.011006
QLDT_F19	QLDT_F3	2	8	0.0354592		-0.063626
QLDT_F19	QLDT_F31	2	9	0.0430419		-0.171288
QLDT_F19	QLDT_F32	2	10	0.0557783		-0.137427
QLDT_F19	QLDT_F33	2	11	0.0419877		-0.089249
QLDT_F19	QLDT_F34	2	12	0.017694		-0.106325
QLDT_F19	QLDT_F4	2	13	0.0136607		-0.058051
QLDT_F19	QLDT_F5	2	14	0.050986		-0.078711
QLDT_F19	QLDT_F6	2	15	0.0503765		-0.023943
QLDT_F19	QLDT_F7	2	16	0.0267949		-0.078423
QLDT_F19	QLDT_F9	2	17	0.00574203		-0.038665
QLDT_F19	QLDT_M23	2	18	0.017694		-0.064596
QLDT_F19	QLDT_M24	2	19	0.059197		-0.060148
QLDT_F19	QLDT_M27	2	20	0.0267949		-0.142391
QLDT_F19	QLDT_M28	2	21	0.0267949		-0.090411
QLDT_F19	QLDT_M29	2	22	0.0221027		-0.106150
QLDT_F19	QLDT_M30	2	23	0.0153852		-0.119159
QLDT_F19	QLDT_M31	2	24	0		-0.143609
QLDT_F19	QLDT_M32	2	25	0.0524694		-0.246825
QLDT_F19	QLDT_M33	2	26	0.0543386		-0.098454
QLDT_F19	QLDT_M34	2	27	0.0402228		-0.077596
QLDT_F19	QLDT_M35	2	28	0.0136607		-0.123951
QLDT_F19	QLDT_M36	2	29	0.0561991		-0.063717
QLDT_F19	QLDT_M37	2	30	0.017013		-0.022310
QLDT_F19	QLDT_M38	2	31	0.0563831		-0.054226
QLDT_F19	QLDT_M39	2	32	0.0215462		-0.086578
QLDT_F19	QLDT_M40	2	33	0.0184664		-0.220537
QLDT_F19	QLDT_M45	2	34	0.0112096		-0.033341
QLDT_F19	QLDT_Q1	2	35	0.0289718		-0.131850
QLDT_F19	QLDT_Q2	2	36	0.0198463		-0.089366
QLDT_F19	QLDT_Q3	2	37	0.059197		-0.162246
QLDT_F19	QLDT_Q4	2	38	0.0355197		-0.073762
QLDT_F19	QLDT_Q5	2	39	0.059197		-0.059164
QLDT_F19	QLDT_Q6	2	40	0.0355197		-0.079097
QLDT_F19	QLDT_Q7	2	41	0.0198463		-0.052393
QLDT_F20	QLDT_F21	3	4	0.0271318		-0.157031
QLDT_F20	QLDT_F25	3	5	0.0234648		-0.223996
QLDT_F20	QLDT_F27	3	6	0.0232093		-0.083799
QLDT_F20	QLDT_F28	3	7	0.0271318		-0.097034
QLDT_F20	QLDT_F3	3	8	0.0271318		-0.227765
QLDT_F20	QLDT_F31	3	9	0.0574011		-0.221760
QLDT_F20	QLDT_F32	3	10	0.0524023		-0.275383
QLDT_F20	QLDT_F33	3	11	0.0580705		-0.130361
QLDT_F20	QLDT_F34	3	12	0.00675478		-0.158634
QLDT_F20	QLDT_F4	3	13	0.0170098		-0.155849
QLDT_F20	QLDT_F5	3	14	0.0564546		-0.141948
QLDT_F20	QLDT_F6	3	15	0.0454964		-0.119203
QLDT_F20	QLDT_F7	3	16	0.0165804		-0.153861
QLDT_F20	QLDT_F9	3	17	0.019965		-0.139090
QLDT_F20	QLDT_M23	3	18	0.00675478		-0.149961
QLDT_F20	QLDT_M24	3	19	0.0711578		-0.149520
QLDT_F20	QLDT_M27	3	20	0.0165804		-0.207701
QLDT_F20	QLDT_M28	3	21	0.0165804		-0.192807
QLDT_F20	QLDT_M29	3	22	0.00533407		-0.190137
QLDT_F20	QLDT_M30	3	23	0.0117327		-0.168286
QLDT_F20	QLDT_M31	3	24	0.0244487		-0.134635
QLDT_F20	QLDT_M32	3	25	0.0649907		-0.324068
QLDT_F20	QLDT_M33	3	26	0.0693886		-0.158510
QLDT_F20	QLDT_M34	3	27	0.0335232		-0.162258
QLDT_F20	QLDT_M35	3	28	0.0170098		-0.101914
QLDT_F20	QLDT_M36	3	29	0.0644903		-0.135177
QLDT_F20	QLDT_M37	3	30	0.0325856		-0.120327
QLDT_F20	QLDT_M38	3	31	0.0604834		-0.132681
QLDT_F20	QLDT_M39	3	32	0.0232093		-0.271459
QLDT_F20	QLDT_M40	3	33	0.0234648		-0.311490
QLDT_F20	QLDT_M45	3	34	0.0323814		-0.156085
QLDT_F20	QLDT_Q1	3	35	0.029016		-0.109693
QLDT_F20	QLDT_Q2	3	36	0.00587727		-0.216816
QLDT_F20	QLDT_Q3	3	37	0.0711578		-0.136710
QLDT_F20	QLDT_Q4	3	38	0.0491409		-0.106969
QLDT_F20	QLDT_Q5	3	39	0.0711578		-0.116370
QLDT_F20	QLDT_Q6	3	40	0.0491409		-0.118108
QLDT_F20	QLDT_Q7	3	41	0.00587727		-0.137034
QLDT_F21	QLDT_F25	4	5	0.0182159		-0.200931
QLDT_F21	QLDT_F27	4	6	0.0147892		-0.055976
QLDT_F21	QLDT_F28	4	7	0		-0.063764
QLDT_F21	QLDT_F3	4	8	0		-0.168469
QLDT_F21	QLDT_F31	4	9	0.0420082		-0.184269
QLDT_F21	QLDT_F32	4	10	0.0253014		-0.150163
QLDT_F21	QLDT_F33	4	11	0.0445829		-0.139704
QLDT_F21	QLDT_F34	4	12	0.0275645		-0.123040
QLDT_F21	QLDT_F4	4	13	0.0384384		-0.059576
QLDT_F21	QLDT_F5	4	14	0.0329444		-0.138899
QLDT_F21	QLDT_F6	4	15	0.0183646		-0.086569
QLDT_F21	QLDT_F7	4	16	0.0109283		-0.094899
QLDT_F21	QLDT_F9	4	17	0.0353284		-0.065554
QLDT_F21	QLDT_M23	4	18	0.0275645		-0.118157
QLDT_F21	QLDT_M24	4	19	0.0513486		-0.152542
QLDT_F21	QLDT_M27	4	20	0.0109283		-0.106037
QLDT_F21	QLDT_M28	4	21	0.0109283		-0.153080
QLDT_F21	QLDT_M29	4	22	0.0316419		-0.166538
QLDT_F21	QLDT_M30	4	23	0.0229707		-0.134921
QLDT_F21	QLDT_M31	4	24	0.0354592		-0.213585
QLDT_F21	QLDT_M32	4	25	0.0464189		-0.251365
QLDT_F21	QLDT_M33	4	26	0.0529566		-0.110192
QLDT_F21	QLDT_M34	4	27	0.00639363		-0.142862
QLDT_F21	QLDT_M35	4	28	0.0384384		-0.120711
QLDT_F21	QLDT_M36	4	29	0.0422047		-0.116656
QLDT_F21	QLDT_M37	4	30	0.0284455		-0.035062
QLDT_F21	QLDT_M38	4	31	0.0356906		-0.114367
QLDT_F21	QLDT_M39	4	32	0.0147892		-0.209261
QLDT_F21	QLDT_M40	4	33	0.0182159		-0.243150
QLDT_F21	QLDT_M45	4	34	0.0346192		-0.061111
QLDT_F21	QLDT_Q1	4	35	0.0107414		-0.089659
QLDT_F21	QLDT_Q2	4	36	0.0240339		-0.106604
QLDT_F21	QLDT_Q3	4	37	0.0513486		-0.116445
QLDT_F21	QLDT_Q4	4	38	0.0348673		-0.094719
QLDT_F21	QLDT_Q5	4	39	0.0513486		-0.093721
QLDT_F21	QLDT_Q6	4	40	0.0348673		-0.105483
QLDT_F21	QLDT_Q7	4	41	0.0240339		-0.129083
QLDT_F25	QLDT_F27	5	6	0.00342786		-0.097900
QLDT_F25	QLDT_F28	5	7	0.0182159		-0.121813
QLDT_F25	QLDT_F3	5	8	0.0182159		-0.069408
QLDT_F25	QLDT_F31	5	9	0.0339581		-0.176864
QLDT_F25	QLDT_F32	5	10	0.037408		-0.142854
QLDT_F25	QLDT_F33	5	11	0.0348418		-0.158065
QLDT_F25	QLDT_F34	5	12	0.0193046		-0.054610
QLDT_F25	QLDT_F4	5	13	0.0259374		-0.100127
QLDT_F25	QLDT_F5	5	14	0.0351723		-0.181800
QLDT_F25	QLDT_F6	5	15	0.0319103		-0.136406
QLDT_F25	QLDT_F7	5	16	0.0133532		-0.177352
QLDT_F25	QLDT_F9	5	17	0.0201582		-0.135085
QLDT_F25	QLDT_M23	5	18	0.0193046		-0.165087
QLDT_F25	QLDT_M24	5	19	0.0479115		-0.158537
QLDT_F25	QLDT_M27	5	20	0.0133532		-0.136760
QLDT_F25	QLDT_M28	5	21	0.0133532		-0.053900
QLDT_F25	QLDT_M29	5	22	0.025242		-0.172901
QLDT_F25	QLDT_M30	5	23	0.0125722		-0.102636
QLDT_F25	QLDT_M31	5	24	0.0184664		-0.211881
QLDT_F25	QLDT_M32	5	25	0.0416202		-0.102810
QLDT_F25	QLDT_M33	5	26	0.0459402		-0.137107
QLDT_F25	QLDT_M34	5	27	0.0221078		-0.091448
QLDT_F25	QLDT_M35	5	28	0.0259374		-0.194378
QLDT_F25	QLDT_M36	5	29	0.0421472		-0.128405
QLDT_F25	QLDT_M37	5	30	0.0115096		-0.084396
QLDT_F25	QLDT_M38	5	31	0.0400392		-0.117189
QLDT_F25	QLDT_M39	5	32	0.00342786		0.570087
QLDT_F25	QLDT_M40	5	33	0		-0.106288
QLDT_F25	QLDT_M45	5	34	0.0164716		-0.140473
QLDT_F25	QLDT_Q1	5	35	0.0105084		-0.196032
QLDT_F25	QLDT_Q2	5	36	0.0177398		-0.083747
QLDT_F25	QLDT_Q3	5	37	0.0479115		-0.111818
QLDT_F25	QLDT_Q4	5	38	0.025705		-0.156876
QLDT_F25	QLDT_Q5	5	39	0.0479115		-0.171664
QLDT_F25	QLDT_Q6	5	40	0.025705		-0.146703
QLDT_F25	QLDT_Q7	5	41	0.0177398		-0.118249
QLDT_F27	QLDT_F28	6	7	0.0147892		-0.019086
QLDT_F27	QLDT_F3	6	8	0.0147892		-0.146227
QLDT_F27	QLDT_F31	6	9	0.0348142		-0.110226
QLDT_F27	QLDT_F32	6	10	0.0346718		-0.111341
QLDT_F27	QLDT_F33	6	11	0.0361026		-0.022271
QLDT_F27	QLDT_F34	6	12	0.0199505		-0.084427
QLDT_F27	QLDT_F4	6	13	0.0278783		-0.038575
QLDT_F27	QLDT_F5	6	14	0.0339478		-0.052914
QLDT_F27	QLDT_F6	6	15	0.0289288		-0.002675
QLDT_F27	QLDT_F7	6	16	0.0108573		-0.121059
QLDT_F27	QLDT_F9	6	17	0.0227254		-0.029634
QLDT_F27	QLDT_M23	6	18	0.0199505		-0.008880
QLDT_F27	QLDT_M24	6	19	0.0479693		-0.005993
QLDT_F27	QLDT_M27	6	20	0.0108573		-0.124298
QLDT_F27	QLDT_M28	6	21	0.0108573		-0.149148
QLDT_F27	QLDT_M29	6	22	0.0256742		-0.086152
QLDT_F27	QLDT_M30	6	23	0.0133791		-0.055214
QLDT_F27	QLDT_M31	6	24	0.0215462		-0.132143
QLDT_F27	QLDT_M32	6	25	0.0418825		-0.304371
QLDT_F27	QLDT_M33	6	26	0.0467217		-0.090794
QLDT_F27	QLDT_M34	6	27	0.0187857		-0.090274
QLDT_F27	QLDT_M35	6	28	0.0278783		-0.064836
QLDT_F27	QLDT_M36	6	29	0.0414703		-0.035580
QLDT_F27	QLDT_M37	6	30	0.0144226		-0.092108
QLDT_F27	QLDT_M38	6	31	0.0385303		-0.075496
QLDT_F27	QLDT_M39	6	32	0		-0.195895
QLDT_F27	QLDT_M40	6	33	0.00342786		-0.288787
QLDT_F27	QLDT_M45	6	34	0.0198676		-0.098955
QLDT_F27	QLDT_Q1	6	35	0.00773151		-0.019182
QLDT_F27	QLDT_Q2	6	36	0.0177883		-0.143606
QLDT_F27	QLDT_Q3	6	37	0.0479693		-0.055254
QLDT_F27	QLDT_Q4	6	38	0.0266521		-0.086101
QLDT_F27	QLDT_Q5	6	39	0.0479693		-0.035346
QLDT_F27	QLDT_Q6	6	40	0.0266521		-0.123439
QLDT_F27	QLDT_Q7	6	41	0.0177883		-0.091969
QLDT_F28	QLDT_F3	7	8	-1		-0.050230
QLDT_F28	QLDT_F31	7	9	0.0420082		-0.152044
QLDT_F28	QLDT_F32	7	10	0.0253014		-0.125907
QLDT_F28	QLDT_F33	7	11	0.0445829		-0.075494
QLDT_F28	QLDT_F34	7	12	0.0275645		-0.080774
QLDT_F28	QLDT_F4	7	13	0.0384384		-0.036417
QLDT_F28	QLDT_F5	7	14	0.0329444		-0.115061
QLDT_F28	QLDT_F6	7	15	0.0183646		-0.069821
QLDT_F28	QLDT_F7	7	16	0.0109283		-0.057838
QLDT_F28	QLDT_F9	7	17	0.0353284		-0.054664
QLDT_F28	QLDT_M23	7	18	0.0275645		-0.069353
QLDT_F28	QLDT_M24	7	19	0.0513486		-0.040948
QLDT_F28	QLDT_M27	7	20	0.0109283		-0.114305
QLDT_F28	QLDT_M28	7	21	0.0109283		-0.068224
QLDT_F28	QLDT_M29	7	22	0.0316419		-0.100486
QLDT_F28	QLDT_M30	7	23	0.0229707		-0.157313
QLDT_F28	QLDT_M31	7	24	0.0354592		-0.143638
QLDT_F28	QLDT_M32	7	25	0.0464189		-0.263223
QLDT_F28	QLDT_M33	7	26	0.0529566		-0.086759
QLDT_F28	QLDT_M34	7	27	0.00639363		-0.061644
QLDT_F28	QLDT_M35	7	28	0.0384384		-0.108168
QLDT_F28	QLDT_M36	7	29	0.0422047		-0.019570
QLDT_F28	QLDT_M37	7	30	0.0284455		-0.004291
QLDT_F28	QLDT_M38	7	31	0.0356906		-0.036163
QLDT_F28	QLDT_M39	7	32	0.0147892		-0.139588
QLDT_F28	QLDT_M40	7	33	0.0182159		-0.236885
QLDT_F28	QLDT_M45	7	34	0.0346192		-0.042755
QLDT_F28	QLDT_Q1	7	35	0.0107414		-0.052604
QLDT_F28	QLDT_Q2	7	36	0.0240339		-0.077564
QLDT_F28	QLDT_Q3	7	37	0.0513486		-0.087808
QLDT_F28	QLDT_Q4	7	38	0.0348673		-0.105213
QLDT_F28	QLDT_Q5	7	39	0.0513486		-0.080615
QLDT_F28	QLDT_Q6	7	40	0.0348673		-0.072970
QLDT_F28	QLDT_Q7	7	41	0.0240339		-0.071808
QLDT_F3	QLDT_F31	8	9	0.0420082		-0.197837
QLDT_F3	QLDT_F32	8	10	0.0253014		-0.081000
QLDT_F3	QLDT_F33	8	11	0.0445829		-0.153262
QLDT_F3	QLDT_F34	8	12	0.0275645		-0.070195
QLDT_F3	QLDT_F4	8	13	0.0384384		-0.055606
QLDT_F3	QLDT_F5	8	14	0.0329444		-0.200315
QLDT_F3	QLDT_F6	8	15	0.0183646		-0.137912
QLDT_F3	QLDT_F7	8	16	0.0109283		-0.149709
QLDT_F3	QLDT_F9	8	17	0.0353284		-0.159569
QLDT_F3	QLDT_M23	8	18	0.0275645		-0.202128
QLDT_F3	QLDT_M24	8	19	0.0513486		-0.145711
QLDT_F3	QLDT_M27	8	20	0.0109283		-0.106093
QLDT_F3	QLDT_M28	8	21	0.0109283		-0.080555
QLDT_F3	QLDT_M29	8	22	0.0316419		-0.187705
QLDT_F3	QLDT_M30	8	23	0.0229707		-0.136359
QLDT_F3	QLDT_M31	8	24	0.0354592		-0.204016
QLDT_F3	QLDT_M32	8	25	0.0464189		-0.083237
QLDT_F3	QLDT_M33	8	26	0.0529566		-0.135990
QLDT_F3	QLDT_M34	8	27	0.00639363		-0.077596
QLDT_F3	QLDT_M35	8	28	0.0384384		-0.199939
QLDT_F3	QLDT_M36	8	29	0.0422047		-0.165771
QLDT_F3	QLDT_M37	8	30	0.0284455		-0.096542
QLDT_F3	QLDT_M38	8	31	0.0356906		-0.142365
QLDT_F3	QLDT_M39	8	32	0.0147892		-0.104391
QLDT_F3	QLDT_M40	8	33	0.0182159		-0.133904
QLDT_F3	QLDT_M45	8	34	0.0346192		-0.173895
QLDT_F3	QLDT_Q1	8	35	0.0107414		-0.253074
QLDT_F3	QLDT_Q2	8	36	0.0240339		-0.023332
QLDT_F3	QLDT_Q3	8	37	0.0513486		-0.147528
QLDT_F3	QLDT_Q4	8	38	0.0348673		-0.143852
QLDT_F3	QLDT_Q5	8	39	0.0513486		-0.198947
QLDT_F3	QLDT_Q6	8	40	0.0348673		-0.106815
QLDT_F3	QLDT_Q7	8	41	0.0240339		-0.132515
QLDT_F31	QLDT_F32	9	10	0.0391059		-0.161154
QLDT_F31	QLDT_F33	9	11	0.0044702		-0.204979
QLDT_F31	QLDT_F34	9	12	0.0526849		-0.105956
QLDT_F31	QLDT_F4	9	13	0.0557864		-0.109331
QLDT_F31	QLDT_F5	9	14	0.0209573		-0.104417
QLDT_F31	QLDT_F6	9	15	0.0395215		-0.162286
QLDT_F31	QLDT_F7	9	16	0.0449722		-0.246704
QLDT_F31	QLDT_F9	9	17	0.0480031		-0.113537
QLDT_F31	QLDT_M23	9	18	0.0526849		-0.186809
QLDT_F31	QLDT_M24	9	19	0.0165849		-0.145135
QLDT_F31	QLDT_M27	9	20	0.0449722		-0.169553
QLDT_F31	QLDT_M28	9	21	0.0449722		-0.110493
QLDT_F31	QLDT_M29	9	22	0.0586997		-0.216793
QLDT_F31	QLDT_M30	9	23	0.0460891		-0.112177
QLDT_F31	QLDT_M31	9	24	0.0430419		-0.178626
QLDT_F31	QLDT_M32	9	25	0.00993089		-0.119570
QLDT_F31	QLDT_M33	9	26	0.0119886		-0.238691
QLDT_F31	QLDT_M34	9	27	0.0400474		-0.251988
QLDT_F31	QLDT_M35	9	28	0.0557864		-0.203039
QLDT_F31	QLDT_M36	9	29	0.0185188		-0.205821
QLDT_F31	QLDT_M37	9	30	0.0265915		-0.201068
QLDT_F31	QLDT_M38	9	31	0.0259569		-0.201915
QLDT_F31	QLDT_M39	9	32	0.0348142		-0.199755
QLDT_F31	QLDT_M40	9	33	0.0339581		-0.140159
QLDT_F31	QLDT_M45	9	34	0.0322026		-0.201180
QLDT_F31	QLDT_Q1	9	35	0.03224		-0.165669
QLDT_F31	QLDT_Q2	9	36	0.0516123		-0.163935
QLDT_F31	QLDT_Q3	9	37	0.0165849		-0.087107
QLDT_F31	QLDT_Q4	9	38	0.00826143		-0.220085
QLDT_F31	QLDT_Q5	9	39	0.0165849		-0.100444
QLDT_F31	QLDT_Q6	9	40	0.00826143		-0.196403
QLDT_F31	QLDT_Q7	9	41	0.0516123		-0.199536
QLDT_F32	QLDT_F33	10	11	0.0433047		-0.134972
QLDT_F32	QLDT_F34	10	12	0.0522092		-0.125624
QLDT_F32	QLDT_F4	10	13	0.0620998		-0.093891
QLDT_F32	QLDT_F5	10	14	0.019522		-0.234853
QLDT_F32	QLDT_F6	10	15	0.00708535		-0.137121
QLDT_F32	QLDT_F7	10	16	0.0359455		-0.208274
QLDT_F32	QLDT_F9	10	17	0.0573971		-0.197350
QLDT_F32	QLDT_M23	10	18	0.0522092		-0.174444
QLDT_F32	QLDT_M24	10	19	0.0395242		-0.089299
QLDT_F32	QLDT_M27	10	20	0.0359455		-0.036391
QLDT_F32	QLDT_M28	10	21	0.0359455		0.043870
QLDT_F32	QLDT_M29	10	22	0.0567498		-0.129621
QLDT_F32	QLDT_M30	10	23	0.0467041		-0.059296
QLDT_F32	QLDT_M31	10	24	0.0557783		-0.158789
QLDT_F32	QLDT_M32	10	25	0.0376553		-0.078794
QLDT_F32	QLDT_M33	10	26	0.045762		-0.101545
QLDT_F32	QLDT_M34	10	27	0.0189144		-0.114240
QLDT_F32	QLDT_M35	10	28	0.0620998		-0.104479
QLDT_F32	QLDT_M36	10	29	0.0281403		-0.193334
QLDT_F32	QLDT_M37	10	30	0.0424879		-0.130539
QLDT_F32	QLDT_M38	10	31	0.0177595		-0.114373
QLDT_F32	QLDT_M39	10	32	0.0346718		-0.079970
QLDT_F32	QLDT_M40	10	33	0.037408		0.031845
QLDT_F32	QLDT_M45	10	34	0.050566		-0.124058
QLDT_F32	QLDT_Q1	10	35	0.0269654		-0.213606
QLDT_F32	QLDT_Q2	10	36	0.0489044		-0.088922
QLDT_F32	QLDT_Q3	10	37	0.0395242		-0.181097
QLDT_F32	QLDT_Q4	10	38	0.036162		-0.181093
QLDT_F32	QLDT_Q5	10	39	0.0395242		-0.171681
QLDT_F32	QLDT_Q6	10	40	0.036162		-0.198047
QLDT_F32	QLDT_Q7	10	41	0.0489044		-0.235284
QLDT_F33	QLDT_F34	11	12	0.0529807		-0.157045
QLDT_F33	QLDT_F4	11	13	0.0551242		-0.140918
QLDT_F33	QLDT_F5	11	14	0.0254021		-0.131500
QLDT_F33	QLDT_F6	11	15	0.0433965		-0.036397
QLDT_F33	QLDT_F7	11	16	0.0466062		-0.188973
QLDT_F33	QLDT_F9	11	17	0.0472062		-0.096535
QLDT_F33	QLDT_M23	11	18	0.0529807		-0.033596
QLDT_F33	QLDT_M24	11	19	0.0193247		0.007120
QLDT_F33	QLDT_M27	11	20	0.0466062		-0.085794
QLDT_F33	QLDT_M28	11	21	0.0466062		-0.116749
QLDT_F33	QLDT_M29	11	22	0.058971		-0.012648
QLDT_F33	QLDT_M30	11	23	0.0465333		0.053466
QLDT_F33	QLDT_M31	11	24	0.0419877		-0.041341
QLDT_F33	QLDT_M32	11	25	0.0131091		-0.218828
QLDT_F33	QLDT_M33	11	26	0.0123849		-0.029915
QLDT_F33	QLDT_M34	11	27	0.0431244		-0.081425
QLDT_F33	QLDT_M35	11	28	0.0551242		-0.007536
QLDT_F33	QLDT_M36	11	29	0.0227576		-0.073827
QLDT_F33	QLDT_M37	11	30	0.0262506		-0.103448
QLDT_F33	QLDT_M38	11	31	0.030427		-0.028058
QLDT_F33	QLDT_M39	11	32	0.0361026		-0.150933
QLDT_F33	QLDT_M40	11	33	0.0348418		-0.179702
QLDT_F33	QLDT_M45	11	34	0.0308878		-0.121448
QLDT_F33	QLDT_Q1	11	35	0.0344185		-0.143219
QLDT_F33	QLDT_Q2	11	36	0.0522186		-0.176676
QLDT_F33	QLDT_Q3	11	37	0.0193247		-0.160087
QLDT_F33	QLDT_Q4	11	38	0.00976211		-0.058063
QLDT_F33	QLDT_Q5	11	39	0.0193247		-0.135921
QLDT_F33	QLDT_Q6	11	40	0.00976211		-0.075998
QLDT_F33	QLDT_Q7	11	41	0.0522186		-0.118541
QLDT_F34	QLDT_F4	12	13	0.0119043		-0.075147
QLDT_F34	QLDT_F5	12	14	0.0538863		-0.150321
QLDT_F34	QLDT_F6	12	15	0.0455883		-0.106702
QLDT_F34	QLDT_F7	12	16	0.0166526		-0.120575
QLDT_F34	QLDT_F9	12	17	0.0133478		-0.092294
QLDT_F34	QLDT_M23	12	18	0		-0.182430
QLDT_F34	QLDT_M24	12	19	0.0671674		-0.163147
QLDT_F34	QLDT_M27	12	20	0.0166526		-0.139033
QLDT_F34	QLDT_M28	12	21	0.0166526		-0.100596
QLDT_F34	QLDT_M29	12	22	0.00601517		-0.219263
QLDT_F34	QLDT_M30	12	23	0.00673265		-0.117361
QLDT_F34	QLDT_M31	12	24	0.017694		-0.196360
QLDT_F34	QLDT_M32	12	25	0.0607984		-0.096549
QLDT_F34	QLDT_M33	12	26	0.0646478		-0.101114
QLDT_F34	QLDT_M34	12	27	0.0337606		-0.096573
QLDT_F34	QLDT_M35	12	28	0.0119043		-0.182488
QLDT_F34	QLDT_M36	12	29	0.0613297		-0.199119
QLDT_F34	QLDT_M37	12	30	0.026989		-0.049889
QLDT_F34	QLDT_M38	12	31	0.0583492		-0.135302
QLDT_F34	QLDT_M39	12	32	0.0199505		-0.112774
QLDT_F34	QLDT_M40	12	33	0.0193046		-0.084518
QLDT_F34	QLDT_M45	12	34	0.0259573		-0.095190
QLDT_F34	QLDT_Q1	12	35	0.0268497		-0.207928
QLDT_F34	QLDT_Q2	12	36	0.00376858		-0.070398
QLDT_F34	QLDT_Q3	12	37	0.0671674		-0.098125
QLDT_F34	QLDT_Q4	12	38	0.0444487		-0.106980
QLDT_F34	QLDT_Q5	12	39	0.0671674		-0.112344
QLDT_F34	QLDT_Q6	12	40	0.0444487		-0.120174
QLDT_F34	QLDT_Q7	12	41	0.00376858		-0.175861
QLDT_F4	QLDT_F5	13	14	0.0609692		-0.057899
QLDT_F4	QLDT_F6	13	15	0.055824		-0.023650
QLDT_F4	QLDT_F7	13	16	0.027788		-0.062974
QLDT_F4	QLDT_F9	13	17	0.00801296		-0.107233
QLDT_F4	QLDT_M23	13	18	0.0119043		-0.139199
QLDT_F4	QLDT_M24	13	19	0.071507		-0.135153
QLDT_F4	QLDT_M27	13	20	0.027788		0.003511
QLDT_F4	QLDT_M28	13	21	0.027788		-0.081599
QLDT_F4	QLDT_M29	13	22	0.0124103		-0.152097
QLDT_F4	QLDT_M30	13	23	0.0155304		-0.114394
QLDT_F4	QLDT_M31	13	24	0.0136607		-0.172824
QLDT_F4	QLDT_M32	13	25	0.0648553		-0.093590
QLDT_F4	QLDT_M33	13	26	0.067376		-0.104072
QLDT_F4	QLDT_M34	13	27	0.0443408		-0.093492
QLDT_F4	QLDT_M35	13	28	0		-0.117105
QLDT_F4	QLDT_M36	13	29	0.0673169		-0.104381
QLDT_F4	QLDT_M37	13	30	0.0292147		-0.079404
QLDT_F4	QLDT_M38	13	31	0.0659538		-0.145228
QLDT_F4	QLDT_M39	13	32	0.0278783		-0.107252
QLDT_F4	QLDT_M40	13	33	0.0259374		-0.103914
QLDT_F4	QLDT_M45	13	34	0.0247477		-0.080897
QLDT_F4	QLDT_Q1	13	35	0.0355219		-0.083891
QLDT_F4	QLDT_Q2	13	36	0.0156329		-0.008880
QLDT_F4	QLDT_Q3	13	37	0.071507		-0.035384
QLDT_F4	QLDT_Q4	13	38	0.0479126		-0.108644
QLDT_F4	QLDT_Q5	13	39	0.071507		-0.041356
QLDT_F4	QLDT_Q6	13	40	0.0479126		-0.110036
QLDT_F4	QLDT_Q7	13	41	0.0156329		-0.090909
QLDT_F5	QLDT_F6	14	15	0.0222905		-0.047184
QLDT_F5	QLDT_F7	14	16	0.0406079		-0.093119
QLDT_F5	QLDT_F9	14	17	0.054406		0.015352
QLDT_F5	QLDT_M23	14	18	0.0538863		-0.107410
QLDT_F5	QLDT_M24	14	19	0.0204538		-0.074816
QLDT_F5	QLDT_M27	14	20	0.0406079		-0.101968
QLDT_F5	QLDT_M28	14	21	0.0406079		-0.171812
QLDT_F5	QLDT_M29	14	22	0.0595069		-0.135251
QLDT_F5	QLDT_M30	14	23	0.0473168		-0.140629
QLDT_F5	QLDT_M31	14	24	0.050986		-0.059559
QLDT_F5	QLDT_M32	14	25	0.0181374		-0.265463
QLDT_F5	QLDT_M33	14	26	0.0262604		-0.149689
QLDT_F5	QLDT_M34	14	27	0.0282238		-0.154982
QLDT_F5	QLDT_M35	14	28	0.0609692		-0.145792
QLDT_F5	QLDT_M36	14	29	0.00962253		-0.116396
QLDT_F5	QLDT_M37	14	30	0.034559		-0.150357
QLDT_F5	QLDT_M38	14	31	0.00578648		-0.124736
QLDT_F5	QLDT_M39	14	32	0.0339478		-0.244321
QLDT_F5	QLDT_M40	14	33	0.0351723		-0.280506
QLDT_F5	QLDT_M45	14	34	0.0425182		-0.077212
QLDT_F5	QLDT_Q1	14	35	0.02744		-0.120924
QLDT_F5	QLDT_Q2	14	36	0.0514844		-0.064331
QLDT_F5	QLDT_Q3	14	37	0.0204538		-0.169101
QLDT_F5	QLDT_Q4	14	38	0.020837		-0.072973
QLDT_F5	QLDT_Q5	14	39	0.0204538		-0.066989
QLDT_F5	QLDT_Q6	14	40	0.020837		-0.060852
QLDT_F5	QLDT_Q7	14	41	0.0514844		-0.044005
QLDT_F6	QLDT_F7	15	16	0.0291474		-0.088998
QLDT_F6	QLDT_F9	15	17	0.0515495		-0.047266
QLDT_F6	QLDT_M23	15	18	0.0455883		-0.085463
QLDT_F6	QLDT_M24	15	19	0.0427434		-0.027438
QLDT_F6	QLDT_M27	15	20	0.0291474		-0.098369
QLDT_F6	QLDT_M28	15	21	0.0291474		-0.125748
QLDT_F6	QLDT_M29	15	22	0.0499496		-0.045051
QLDT_F6	QLDT_M30	15	23	0.0403302		-0.039602
QLDT_F6	QLDT_M31	15	24	0.0503765		-0.102985
QLDT_F6	QLDT_M32	15	25	0.0398399		-0.201038
QLDT_F6	QLDT_M33	15	26	0.0477089		-0.031097
QLDT_F6	QLDT_M34	15	27	0.0119747		-0.073578
QLDT_F6	QLDT_M35	15	28	0.055824		-0.092959
QLDT_F6	QLDT_M36	15	29	0.0317089		-0.078144
QLDT_F6	QLDT_M37	15	30	0.0383656		-0.028284
QLDT_F6	QLDT_M38	15	31	0.0222307		-0.039592
QLDT_F6	QLDT_M39	15	32	0.0289288		-0.164710
QLDT_F6	QLDT_M40	15	33	0.0319103		-0.224499
QLDT_F6	QLDT_M45	15	34	0.0461903		-0.036907
QLDT_F6	QLDT_Q1	15	35	0.0214111		-0.099363
QLDT_F6	QLDT_Q2	15	36	0.0421954		-0.082929
QLDT_F6	QLDT_Q3	15	37	0.0427434		-0.097929
QLDT_F6	QLDT_Q4	15	38	0.0351774		-0.038024
QLDT_F6	QLDT_Q5	15	39	0.0427434		0.012200
QLDT_F6	QLDT_Q6	15	40	0.0351774		-0.059190
QLDT_F6	QLDT_Q7	15	41	0.0421954		-0.068512
QLDT_F7	QLDT_F9	16	17	0.025574		-0.022519
QLDT_F7	QLDT_M23	16	18	0.0166526		-0.121016
QLDT_F7	QLDT_M24	16	19	0.0569359		-0.154484
QLDT_F7	QLDT_M27	16	20	0		-0.100333
QLDT_F7	QLDT_M28	16	21	0		-0.160517
QLDT_F7	QLDT_M29	16	22	0.0208093		-0.141301
QLDT_F7	QLDT_M30	16	23	0.0126188		-0.207041
QLDT_F7	QLDT_M31	16	24	0.0267949		-0.166495
QLDT_F7	QLDT_M32	16	25	0.0512349		-0.281777
QLDT_F7	QLDT_M33	16	26	0.0567071		-0.045350
QLDT_F7	QLDT_M34	16	27	0.0172119		-0.098109
QLDT_F7	QLDT_M35	16	28	0.027788		-0.174642
QLDT_F7	QLDT_M36	16	29	0.0491679		-0.158178
QLDT_F7	QLDT_M37	16	30	0.0248594		-0.001557
QLDT_F7	QLDT_M38	16	31	0.0442735		-0.145625
QLDT_F7	QLDT_M39	16	32	0.0108573		-0.195978
QLDT_F7	QLDT_M40	16	33	0.0133532		-0.288610
QLDT_F7	QLDT_M45	16	34	0.0288611		-0.011920
QLDT_F7	QLDT_Q1	16	35	0.0135408		-0.197825
QLDT_F7	QLDT_Q2	16	36	0.0131064		-0.035643
QLDT_F7	QLDT_Q3	16	37	0.0569359		-0.206703
QLDT_F7	QLDT_Q4	16	38	0.0369822		-0.039248
QLDT_F7	QLDT_Q5	16	39	0.0569359		-0.038275
QLDT_F7	QLDT_Q6	16	40	0.0369822		-0.050061
QLDT_F7	QLDT_Q7	16	41	0.0131064		-0.075611
QLDT_F9	QLDT_M23	17	18	0.0133478		-0.085874
QLDT_F9	QLDT_M24	17	19	0.0639118		-0.118512
QLDT_F9	QLDT_M27	17	20	0.025574		-0.118690
QLDT_F9	QLDT_M28	17	21	0.025574		-0.046087
QLDT_F9	QLDT_M29	17	22	0.0169365		-0.106506
QLDT_F9	QLDT_M30	17	23	0.0131099		-0.153089
QLDT_F9	QLDT_M31	17	24	0.00574203		-0.075399
QLDT_F9	QLDT_M32	17	25	0.0572216		-0.249539
QLDT_F9	QLDT_M33	17	26	0.0594975		-0.085976
QLDT_F9	QLDT_M34	17	27	0.0406822		-0.114889
QLDT_F9	QLDT_M35	17	28	0.00801296		-0.132269
QLDT_F9	QLDT_M36	17	29	0.0602391		-0.102119
QLDT_F9	QLDT_M37	17	30	0.0215361		-0.047741
QLDT_F9	QLDT_M38	17	31	0.059607		-0.117635
QLDT_F9	QLDT_M39	17	32	0.0227254		-0.156384
QLDT_F9	QLDT_M40	17	33	0.0201582		-0.240830
QLDT_F9	QLDT_M45	17	34	0.0167352		-0.049288
QLDT_F9	QLDT_Q1	17	35	0.0304411		-0.070564
QLDT_F9	QLDT_Q2	17	36	0.0161936		-0.013951
QLDT_F9	QLDT_Q3	17	37	0.0639118		-0.164977
QLDT_F9	QLDT_Q4	17	38	0.0402483		-0.073832
QLDT_F9	QLDT_Q5	17	39	0.0639118		-0.040736
QLDT_F9	QLDT_Q6	17	40	0.0402483		-0.055808
QLDT_F9	QLDT_Q7	17	41	0.0161936		0.006197
QLDT_M23	QLDT_M24	18	19	0.0671674		0.091397
QLDT_M23	QLDT_M27	18	20	0.0166526		-0.121628
QLDT_M23	QLDT_M28	18	21	0.0166526		-0.139798
QLDT_M23	QLDT_M29	18	22	0.00601517		-0.065982
QLDT_M23	QLDT_M30	18	23	0.00673265		-0.039971
QLDT_M23	QLDT_M31	18	24	0.017694		-0.106560
QLDT_M23	QLDT_M32	18	25	0.0607984		-0.277509
QLDT_M23	QLDT_M33	18	26	0.0646478		-0.108444
QLDT_M23	QLDT_M34	18	27	0.0337606		-0.065047
QLDT_M23	QLDT_M35	18	28	0.0119043		-0.026245
QLDT_M23	QLDT_M36	18	29	0.0613297		-0.123417
QLDT_M23	QLDT_M37	18	30	0.026989		-0.096393
QLDT_M23	QLDT_M38	18	31	0.0583492		-0.023104
QLDT_M23	QLDT_M39	18	32	0.0199505		-0.166729
QLDT_M23	QLDT_M40	18	33	0.0193046		-0.196325
QLDT_M23	QLDT_M45	18	34	0.0259573		-0.134858
QLDT_M23	QLDT_Q1	18	35	0.0268497		-0.132580
QLDT_M23	QLDT_Q2	18	36	0.00376858		-0.164800
QLDT_M23	QLDT_Q3	18	37	0.0671674		-0.141038
QLDT_M23	QLDT_Q4	18	38	0.0444487		-0.173053
QLDT_M23	QLDT_Q5	18	39	0.0671674		-0.128228
QLDT_M23	QLDT_Q6	18	40	0.0444487		-0.136400
QLDT_M23	QLDT_Q7	18	41	0.00376858		-0.154434
QLDT_M24	QLDT_M27	19	20	0.0569359		-0.062882
QLDT_M24	QLDT_M28	19	21	0.0569359		-0.118184
QLDT_M24	QLDT_M29	19	22	0.07314		-0.061556
QLDT_M24	QLDT_M30	19	23	0.0604452		-0.042634
QLDT_M24	QLDT_M31	19	24	0.059197		-0.101435
QLDT_M24	QLDT_M32	19	25	0.00674477		-0.258993
QLDT_M24	QLDT_M33	19	26	0.0101533		-0.074357
QLDT_M24	QLDT_M34	19	27	0.0475822		-0.063798
QLDT_M24	QLDT_M35	19	28	0.071507		0.001034
QLDT_M24	QLDT_M36	19	29	0.0114244		-0.043894
QLDT_M24	QLDT_M37	19	30	0.042376		-0.055882
QLDT_M24	QLDT_M38	19	31	0.0220918		0.009475
QLDT_M24	QLDT_M39	19	32	0.0479693		-0.130872
QLDT_M24	QLDT_M40	19	33	0.0479115		-0.126697
QLDT_M24	QLDT_M45	19	34	0.048587		-0.120609
QLDT_M24	QLDT_Q1	19	35	0.0434318		-0.147995
QLDT_M24	QLDT_Q2	19	36	0.0655847		-0.194778
QLDT_M24	QLDT_Q3	19	37	0		-0.110652
QLDT_M24	QLDT_Q4	19	38	0.0236848		-0.160794
QLDT_M24	QLDT_Q5	19	39	0		-0.081417
QLDT_M24	QLDT_Q6	19	40	0.0236848		-0.121665
QLDT_M24	QLDT_Q7	19	41	0.0655847		-0.133202
QLDT_M27	QLDT_M28	20	21	-1		-0.021805
QLDT_M27	QLDT_M29	20	22	0.0208093		-0.086161
QLDT_M27	QLDT_M30	20	23	0.0126188		-0.109140
QLDT_M27	QLDT_M31	20	24	0.0267949		-0.130917
QLDT_M27	QLDT_M32	20	25	0.0512349		-0.059262
QLDT_M27	QLDT_M33	20	26	0.0567071		-0.047251
QLDT_M27	QLDT_M34	20	27	0.0172119		-0.057653
QLDT_M27	QLDT_M35	20	28	0.027788		-0.073315
QLDT_M27	QLDT_M36	20	29	0.0491679		-0.117902
QLDT_M27	QLDT_M37	20	30	0.0248594		-0.107212
QLDT_M27	QLDT_M38	20	31	0.0442735		-0.092395
QLDT_M27	QLDT_M39	20	32	0.0108573		-0.073583
QLDT_M27	QLDT_M40	20	33	0.0133532		-0.046930
QLDT_M27	QLDT_M45	20	34	0.0288611		-0.093188
QLDT_M27	QLDT_Q1	20	35	0.0135408		-0.202597
QLDT_M27	QLDT_Q2	20	36	0.0131064		-0.026490
QLDT_M27	QLDT_Q3	20	37	0.0569359		-0.137505
QLDT_M27	QLDT_Q4	20	38	0.0369822		-0.183724
QLDT_M27	QLDT_Q5	20	39	0.0569359		-0.127346
QLDT_M27	QLDT_Q6	20	40	0.0369822		-0.195662
QLDT_M27	QLDT_Q7	20	41	0.0131064		-0.086308
QLDT_M28	QLDT_M29	21	22	0.0208093		-0.126169
QLDT_M28	QLDT_M30	21	23	0.0126188		-0.055829
QLDT_M28	QLDT_M31	21	24	0.0267949		-0.127852
QLDT_M28	QLDT_M32	21	25	0.0512349		-0.061040
QLDT_M28	QLDT_M33	21	26	0.0567071		-0.088553
QLDT_M28	QLDT_M34	21	27	0.0172119		-0.107191
QLDT_M28	QLDT_M35	21	28	0.027788		-0.098107
QLDT_M28	QLDT_M36	21	29	0.0491679		-0.151681
QLDT_M28	QLDT_M37	21	30	0.0248594		-0.108317
QLDT_M28	QLDT_M38	21	31	0.0442735		-0.109839
QLDT_M28	QLDT_M39	21	32	0.0108573		-0.050502
QLDT_M28	QLDT_M40	21	33	0.0133532		0.002797
QLDT_M28	QLDT_M45	21	34	0.0288611		-0.155270
QLDT_M28	QLDT_Q1	21	35	0.0135408		-0.153963
QLDT_M28	QLDT_Q2	21	36	0.0131064		-0.072175
QLDT_M28	QLDT_Q3	21	37	0.0569359		-0.154595
QLDT_M28	QLDT_Q4	21	38	0.0369822		-0.112121
QLDT_M28	QLDT_Q5	21	39	0.0569359		-0.158819
QLDT_M28	QLDT_Q6	21	40	0.0369822		-0.125540
QLDT_M28	QLDT_Q7	21	41	0.0131064		-0.136236
QLDT_M29	QLDT_M30	22	23	0.012698		-0.043665
QLDT_M29	QLDT_M31	22	24	0.0221027		-0.131586
QLDT_M29	QLDT_M32	22	25	0.0667916		-0.200320
QLDT_M29	QLDT_M33	22	26	0.0706613		-0.079194
QLDT_M29	QLDT_M34	22	27	0.037993		-0.069917
QLDT_M29	QLDT_M35	22	28	0.0124103		-0.055434
QLDT_M29	QLDT_M36	22	29	0.067135		-0.042941
QLDT_M29	QLDT_M37	22	30	0.0329123		-0.112054
QLDT_M29	QLDT_M38	22	31	0.0638209		-0.078209
QLDT_M29	QLDT_M39	22	32	0.0256742		-0.178619
QLDT_M29	QLDT_M40	22	33	0.025242		-0.173118
QLDT_M29	QLDT_M45	22	34	0.0313635		-0.133009
QLDT_M29	QLDT_Q1	22	35	0.032241		-0.131807
QLDT_M29	QLDT_Q2	22	36	0.00807949		-0.134124
QLDT_M29	QLDT_Q3	22	37	0.07314		-0.214311
QLDT_M29	QLDT_Q4	22	38	0.0504639		-0.202092
QLDT_M29	QLDT_Q5	22	39	0.07314		-0.129729
QLDT_M29	QLDT_Q6	22	40	0.0504639		-0.188365
QLDT_M29	QLDT_Q7	22	41	0.00807949		-0.088293
QLDT_M30	QLDT_M31	23	24	0.0153852		-0.089062
QLDT_M30	QLDT_M32	23	25	0.0540947		-0.079458
QLDT_M30	QLDT_M33	23	26	0.0580681		-0.055576
QLDT_M30	QLDT_M34	23	27	0.0288116		-0.093740
QLDT_M30	QLDT_M35	23	28	0.0155304		-0.066375
QLDT_M30	QLDT_M36	23	29	0.0546351		-0.119149
QLDT_M30	QLDT_M37	23	30	0.020856		-0.149514
QLDT_M30	QLDT_M38	23	31	0.051896		-0.069029
QLDT_M30	QLDT_M39	23	32	0.0133791		-0.113763
QLDT_M30	QLDT_M40	23	33	0.0125722		-0.011137
QLDT_M30	QLDT_M45	23	34	0.021147		-0.136472
QLDT_M30	QLDT_Q1	23	35	0.0205957		-0.143553
QLDT_M30	QLDT_Q2	23	36	0.00588879		-0.156467
QLDT_M30	QLDT_Q3	23	37	0.0604452		-0.063854
QLDT_M30	QLDT_Q4	23	38	0.0378376		-0.122749
QLDT_M30	QLDT_Q5	23	39	0.0604452		-0.118203
QLDT_M30	QLDT_Q6	23	40	0.0378376		-0.128487
QLDT_M30	QLDT_Q7	23	41	0.00588879		-0.189504
QLDT_M31	QLDT_M32	24	25	0.0524694		-0.300827
QLDT_M31	QLDT_M33	24	26	0.0543386		-0.050779
QLDT_M31	QLDT_M34	24	27	0.0402228		-0.147766
QLDT_M31	QLDT_M35	24	28	0.0136607		-0.083632
QLDT_M31	QLDT_M36	24	29	0.0561991		-0.138227
QLDT_M31	QLDT_M37	24	30	0.017013		-0.147930
QLDT_M31	QLDT_M38	24	31	0.0563831		-0.044437
QLDT_M31	QLDT_M39	24	32	0.0215462		-0.210703
QLDT_M31	QLDT_M40	24	33	0.0184664		-0.245287
QLDT_M31	QLDT_M45	24	34	0.0112096		-0.158375
QLDT_M31	QLDT_Q1	24	35	0.0289718		-0.140758
QLDT_M31	QLDT_Q2	24	36	0.0198463		-0.178617
QLDT_M31	QLDT_Q3	24	37	0.059197		-0.155903
QLDT_M31	QLDT_Q4	24	38	0.0355197		-0.041076
QLDT_M31	QLDT_Q5	24	39	0.059197		-0.097882
QLDT_M31	QLDT_Q6	24	40	0.0355197		-0.065172
QLDT_M31	QLDT_Q7	24	41	0.0198463		-0.149207
QLDT_M32	QLDT_M33	25	26	0.00815112		-0.178159
QLDT_M32	QLDT_M34	25	27	0.0432075		-0.158909
QLDT_M32	QLDT_M35	25	28	0.0648553		-0.225615
QLDT_M32	QLDT_M36	25	29	0.0114688		-0.321537
QLDT_M32	QLDT_M37	25	30	0.0356871		-0.224761
QLDT_M32	QLDT_M38	25	31	0.0214502		-0.265763
QLDT_M32	QLDT_M39	25	32	0.0418825		-0.050050
QLDT_M32	QLDT_M40	25	33	0.0416202		-0.044366
QLDT_M32	QLDT_M45	25	34	0.0418422		-0.244567
QLDT_M32	QLDT_Q1	25	35	0.0378516		-0.337728
QLDT_M32	QLDT_Q2	25	36	0.0593464		-0.100472
QLDT_M32	QLDT_Q3	25	37	0.00674477		-0.164008
QLDT_M32	QLDT_Q4	25	38	0.0169755		-0.256098
QLDT_M32	QLDT_Q5	25	39	0.00674477		-0.272419
QLDT_M32	QLDT_Q6	25	40	0.0169755		-0.227228
QLDT_M32	QLDT_Q7	25	41	0.0593464		-0.254657
QLDT_M33	QLDT_M34	26	27	0.0502731		-0.033435
QLDT_M33	QLDT_M35	26	28	0.067376		-0.048347
QLDT_M33	QLDT_M36	26	29	0.0192664		-0.141640
QLDT_M33	QLDT_M37	26	30	0.0383078		0.000938
QLDT_M33	QLDT_M38	26	31	0.0295425		-0.057976
QLDT_M33	QLDT_M39	26	32	0.0467217		-0.068202
QLDT_M33	QLDT_M40	26	33	0.0459402		-0.188062
QLDT_M33	QLDT_M45	26	34	0.0432652		-0.033975
QLDT_M33	QLDT_Q1	26	35	0.0436866		-0.122918
QLDT_M33	QLDT_Q2	26	36	0.0636009		-0.083072
QLDT_M33	QLDT_Q3	26	37	0.0101533		-0.142900
QLDT_M33	QLDT_Q4	26	38	0.0202501		-0.065818
QLDT_M33	QLDT_Q5	26	39	0.0101533		-0.054969
QLDT_M33	QLDT_Q6	26	40	0.0202501		-0.088616
QLDT_M33	QLDT_Q7	26	41	0.0636009		-0.105834
QLDT_M34	QLDT_M35	27	28	0.0443408		-0.068030
QLDT_M34	QLDT_M36	27	29	0.0377416		-0.074420
QLDT_M34	QLDT_M37	27	30	0.0308837		-0.104247
QLDT_M34	QLDT_M38	27	31	0.0303221		-0.047170
QLDT_M34	QLDT_M39	27	32	0.0187857		-0.037689
QLDT_M34	QLDT_M40	27	33	0.0221078		-0.154837
QLDT_M34	QLDT_M45	27	34	0.0379034		-0.063507
QLDT_M34	QLDT_Q1	27	35	0.0124297		-0.176316
QLDT_M34	QLDT_Q2	27	36	0.0302998		-0.043148
QLDT_M34	QLDT_Q3	27	37	0.0475822		-0.157520
QLDT_M34	QLDT_Q4	27	38	0.0336884		-0.092101
QLDT_M34	QLDT_Q5	27	39	0.0475822		-0.083559
QLDT_M34	QLDT_Q6	27	40	0.0336884		-0.071716
QLDT_M34	QLDT_Q7	27	41	0.0302998		-0.065082
QLDT_M35	QLDT_M36	28	29	0.0673169		-0.053541
QLDT_M35	QLDT_M37	28	30	0.0292147		-0.101864
QLDT_M35	QLDT_M38	28	31	0.0659538		-0.000083
QLDT_M35	QLDT_M39	28	32	0.0278783		-0.155117
QLDT_M35	QLDT_M40	28	33	0.0259374		-0.188686
QLDT_M35	QLDT_M45	28	34	0.0247477		-0.150882
QLDT_M35	QLDT_Q1	28	35	0.0355219		-0.059960
QLDT_M35	QLDT_Q2	28	36	0.0156329		-0.165961
QLDT_M35	QLDT_Q3	28	37	0.071507		-0.117927
QLDT_M35	QLDT_Q4	28	38	0.0479126		-0.193290
QLDT_M35	QLDT_Q5	28	39	0.071507		-0.103419
QLDT_M35	QLDT_Q6	28	40	0.0479126		-0.158138
QLDT_M35	QLDT_Q7	28	41	0.0156329		-0.130211
QLDT_M36	QLDT_M37	29	30	0.0392366		-0.112740
QLDT_M36	QLDT_M38	29	31	0.0106901		-0.084183
QLDT_M36	QLDT_M39	29	32	0.0414703		-0.170317
QLDT_M36	QLDT_M40	29	33	0.0421472		-0.218750
QLDT_M36	QLDT_M45	29	34	0.0465948		-0.096816
QLDT_M36	QLDT_Q1	29	35	0.0357098		-0.078827
QLDT_M36	QLDT_Q2	29	36	0.0592444		-0.148118
QLDT_M36	QLDT_Q3	29	37	0.0114244		-0.089184
QLDT_M36	QLDT_Q4	29	38	0.022158		-0.158841
QLDT_M36	QLDT_Q5	29	39	0.0114244		-0.111586
QLDT_M36	QLDT_Q6	29	40	0.022158		-0.131898
QLDT_M36	QLDT_Q7	29	41	0.0592444		-0.052180
QLDT_M37	QLDT_M38	30	31	0.0401473		-0.031952
QLDT_M37	QLDT_M39	30	32	0.0144226		-0.086058
QLDT_M37	QLDT_M40	30	33	0.0115096		-0.179248
QLDT_M37	QLDT_M45	30	34	0.00820878		-0.002645
QLDT_M37	QLDT_Q1	30	35	0.0184693		-0.153892
QLDT_M37	QLDT_Q2	30	36	0.0267199		-0.074747
QLDT_M37	QLDT_Q3	30	37	0.042376		-0.196308
QLDT_M37	QLDT_Q4	30	38	0.0187175		-0.067244
QLDT_M37	QLDT_Q5	30	39	0.042376		-0.098662
QLDT_M37	QLDT_Q6	30	40	0.0187175		-0.092808
QLDT_M37	QLDT_Q7	30	41	0.0267199		-0.080062
QLDT_M38	QLDT_M39	31	32	0.0385303		-0.098948
QLDT_M38	QLDT_M40	31	33	0.0400392		-0.180142
QLDT_M38	QLDT_M45	31	34	0.0481692		-0.123097
QLDT_M38	QLDT_Q1	31	35	0.0315819		-0.141163
QLDT_M38	QLDT_Q2	31	36	0.055752		-0.181925
QLDT_M38	QLDT_Q3	31	37	0.0220918		-0.187044
QLDT_M38	QLDT_Q4	31	38	0.0265371		-0.119185
QLDT_M38	QLDT_Q5	31	39	0.0220918		-0.128351
QLDT_M38	QLDT_Q6	31	40	0.0265371		-0.112516
QLDT_M38	QLDT_Q7	31	41	0.055752		-0.155291
QLDT_M39	QLDT_M40	32	33	0.00342786		-0.031241
QLDT_M39	QLDT_M45	32	34	0.0198676		-0.134378
QLDT_M39	QLDT_Q1	32	35	0.00773151		-0.272114
QLDT_M39	QLDT_Q2	32	36	0.0177883		-0.066724
QLDT_M39	QLDT_Q3	32	37	0.0479693		-0.189691
QLDT_M39	QLDT_Q4	32	38	0.0266521		-0.239538
QLDT_M39	QLDT_Q5	32	39	0.0479693		-0.170324
QLDT_M39	QLDT_Q6	32	40	0.0266521		-0.225765
QLDT_M39	QLDT_Q7	32	41	0.0177883		-0.097125
QLDT_M40	QLDT_M45	33	34	0.0164716		-0.247537
QLDT_M40	QLDT_Q1	33	35	0.0105084		-0.336580
QLDT_M40	QLDT_Q2	33	36	0.0177398		-0.086698
QLDT_M40	QLDT_Q3	33	37	0.0479115		-0.121146
QLDT_M40	QLDT_Q4	33	38	0.025705		-0.303852
QLDT_M40	QLDT_Q5	33	39	0.0479115		-0.312631
QLDT_M40	QLDT_Q6	33	40	0.025705		-0.300086
QLDT_M40	QLDT_Q7	33	41	0.0177398		-0.294906
QLDT_M45	QLDT_Q1	34	35	0.0255421		-0.145066
QLDT_M45	QLDT_Q2	34	36	0.0268443		0.001119
QLDT_M45	QLDT_Q3	34	37	0.048587		-0.170305
QLDT_M45	QLDT_Q4	34	38	0.0250764		-0.049524
QLDT_M45	QLDT_Q5	34	39	0.048587		-0.038630
QLDT_M45	QLDT_Q6	34	40	0.0250764		-0.008615
QLDT_M45	QLDT_Q7	34	41	0.0268443		-0.037798
QLDT_Q1	QLDT_Q2	35	36	0.0241701		-0.205358
QLDT_Q1	QLDT_Q3	35	37	0.0434318		-0.037064
QLDT_Q1	QLDT_Q4	35	38	0.0246564		-0.152725
QLDT_Q1	QLDT_Q5	35	39	0.0434318		-0.153011
QLDT_Q1	QLDT_Q6	35	40	0.0246564		-0.133947
QLDT_Q1	QLDT_Q7	35	41	0.0241701		-0.168340
QLDT_Q2	QLDT_Q3	36	37	0.0655847		-0.136784
QLDT_Q2	QLDT_Q4	36	38	0.0433509		-0.088744
QLDT_Q2	QLDT_Q5	36	39	0.0655847		-0.097695
QLDT_Q2	QLDT_Q6	36	40	0.0433509		-0.071483
QLDT_Q2	QLDT_Q7	36	41	0		0.284136
QLDT_Q3	QLDT_Q4	37	38	0.0236848		-0.108029
QLDT_Q3	QLDT_Q5	37	39	0		-0.145705
QLDT_Q3	QLDT_Q6	37	40	0.0236848		-0.100414
QLDT_Q3	QLDT_Q7	37	41	0.0655847		-0.154513
QLDT_Q4	QLDT_Q5	38	39	0.0236848		-0.067037
QLDT_Q4	QLDT_Q6	38	40	0		0.725598
QLDT_Q4	QLDT_Q7	38	41	0.0433509		-0.070624
QLDT_Q5	QLDT_Q6	39	40	0.0236848		-0.059840
QLDT_Q5	QLDT_Q7	39	41	0.0655847		-0.073332
QLDT_Q6	QLDT_Q7	40	41	0.0433509		-0.060442
